# Supplementary material for: Diaqua­(1,10-phenanthrolin-2-ol)nickel(II) dinitrate
Source: Acta Crystallogr Sect E Struct Rep Online. 2009 Jul 8;65(Pt 8):m883. doi: 10.1107/S1600536809025367 (PMC2977106; doi:10.1107/S1600536809025367)
Supplement: Supplementary file 1 [file e-65-0m883-sup1.cif]

##############################################################################
###                                                                        ###
###        Electronic paper (Acta Crystallographica Section E)             ###
###                                                                        ###
##############################################################################
#                                                                            #
# This CIF contains the data in a paper accepted for publication in Acta     #
# Crystallographica Section E. It conforms to the requirements of Notes      #
# for Authors for Section E, and has been peer reviewed under the auspices   #
# of the IUCr Commission on Journals.                                        #
#                                                                            #
# Full details of the Crystallographic Information File format               #
# are given in the paper "The Crystallographic Information File (CIF):       #
# a New Standard Archive File for Crystallography" by S. R. Hall, F. H.      #
# Allen and I. D. Brown [Acta Cryst. (1991), A47, 655-685].                  #
#                                                                            #
# The current version of the core CIF dictionary is obtainable from          #
# ftp://ftp.iucr.org/pub/cif_core.dic. The current version number is 2.4.    #
#                                                                            #
# Software is freely available for graphical display of the structure(s) in  #
# this CIF.  For information consult the CIF home page http://www.iucr.org/  #
# cif/home.html                                                              #
#                                                                            #
# This file may be used for bona fide research purposes within the           #
# scientific community so long as proper attribution is given to the journal # 
# article from which it was obtained.                                        #
#                                                                            #
##############################################################################
                                             
data_I
_audit_creation_method     SHELXL-97
_chemical_name_systematic
;
Diaqua(1,10-phenanthrolin-2-ol)nickel(II) dinitrate
;
_chemical_name_common     ?
_chemical_formula_moiety     'C24 H20 N4 Ni O 2+, 2(N O3 -)'
_chemical_formula_sum     'C24 H20 N6 Ni O10'
_chemical_formula_iupac     '[Ni (C12 H8 N2 O)2 (H2 O)2] (N O3)2'
_chemical_formula_weight     611.17
_chemical_melting_point     ?
_symmetry_cell_setting     'Monoclinic'
_symmetry_space_group_name_H-M     'P 21/n'
_symmetry_space_group_name_Hall     '-P 2yn'
loop_
    _symmetry_equiv_pos_as_xyz
    'x, y, z'
    '-x+1/2, y+1/2, -z+1/2'
    '-x, -y, -z'
    'x-1/2, -y-1/2, z-1/2'
_cell_length_a     9.6939(16)
_cell_length_b     16.386(3)
_cell_length_c     16.101(3)
_cell_angle_alpha     90.00
_cell_angle_beta     96.126(3)
_cell_angle_gamma     90.00
_cell_volume     2543.0(7)
_cell_formula_units_Z     4
_cell_measurement_reflns_used     1943
_cell_measurement_theta_min     2.4515
_cell_measurement_theta_max     21.3435
_cell_measurement_temperature     298(2)
_exptl_crystal_description     block
_exptl_crystal_colour     green
_exptl_crystal_size_max     0.22
_exptl_crystal_size_mid     0.14
_exptl_crystal_size_min     0.12
_exptl_crystal_density_diffrn     1.596
_exptl_crystal_density_meas     ?
_exptl_crystal_density_method     'not measured'
_exptl_crystal_F_000     1256
_exptl_absorpt_coefficient_mu     0.834
_exptl_absorpt_correction_type     multi-scan
_exptl_absorpt_process_details     '(SADABS; Bruker, 1997)'
_exptl_absorpt_correction_T_min     0.8378
_exptl_absorpt_correction_T_max     0.9066
_exptl_special_details
;
;
_diffrn_ambient_temperature     298(2)
_diffrn_radiation_type     MoK\a
_diffrn_radiation_wavelength     0.71073
_diffrn_radiation_source     'fine-focus sealed tube'
_diffrn_radiation_monochromator     graphite
_diffrn_measurement_device_type     'Bruker SMART APEX CCD'
_diffrn_measurement_method     '\f and \w'
_diffrn_detector_area_resol_mean     ?
_diffrn_reflns_number     14665
_diffrn_reflns_av_R_equivalents     0.0513
_diffrn_reflns_av_sigmaI/netI     0.0843
_diffrn_reflns_theta_min     1.78
_diffrn_reflns_theta_max     27.00
_diffrn_reflns_theta_full     27.00
_diffrn_measured_fraction_theta_max     0.990
_diffrn_measured_fraction_theta_full     0.990
_diffrn_reflns_limit_h_min     -12
_diffrn_reflns_limit_h_max     11
_diffrn_reflns_limit_k_min     -20
_diffrn_reflns_limit_k_max     20
_diffrn_reflns_limit_l_min     -18
_diffrn_reflns_limit_l_max     20
_diffrn_standards_number     ?
_diffrn_standards_interval_count     ?
_diffrn_standards_interval_time     ?
_diffrn_standards_decay_%     ?
_refine_special_details
;
Refinement of <i>F</i>^2^ against ALL reflections. The weighted <i>R</i>-factor
<i>wR</i> and goodness of fit <i>S</i> are based on <i>F</i>^2^, conventional
<i>R</i>-factors <i>R</i> are based on <i>F</i>, with <i>F</i> set to zero for
negative <i>F</i>^2^. The threshold expression of <i>F</i>^2^ >
\s(<i>F</i>^2^) is used only for calculating <i>R</i>-factors(gt) <i>etc</i>.
and is not relevant to the choice of reflections for refinement.
<i>R</i>-factors based on <i>F</i>^2^ are statistically about twice as large
as those based on <i>F</i>, and <i>R</i>- factors based on ALL data will be
even larger.
;
_reflns_number_total     5498
_reflns_number_gt     3422
_reflns_threshold_expression     I>2\s(I)
_refine_ls_structure_factor_coef     Fsqd
_refine_ls_matrix_type     full
_refine_ls_R_factor_all     0.1123
_refine_ls_R_factor_gt     0.0712
_refine_ls_wR_factor_gt     0.1922
_refine_ls_wR_factor_ref     0.2115
_refine_ls_goodness_of_fit_ref     1.016
_refine_ls_restrained_S_all     1.018
_refine_ls_number_reflns     5498
_refine_ls_number_parameters     373
_refine_ls_number_restraints     7
_refine_ls_hydrogen_treatment     constr
_refine_ls_weighting_scheme     calc
_refine_ls_weighting_details
                 'calc w=1/[\s^2^(Fo^2^)+(0.1199P)^2^] where P=(Fo^2^+2Fc^2^)/3'
_atom_sites_solution_hydrogens     geom
_atom_sites_solution_primary     direct
_atom_sites_solution_secondary     difmap
_refine_ls_shift/su_max     0.008
_refine_ls_shift/su_mean     0.000
_refine_diff_density_max     1.647
_refine_diff_density_min     -0.520
_refine_ls_extinction_method     none
_refine_ls_extinction_coef     ?
loop_
    _atom_type_symbol
    _atom_type_description
    _atom_type_scat_dispersion_real
    _atom_type_scat_dispersion_imag
    _atom_type_scat_source
    'C' 'C' 0.0033 0.0016
                         'International Tables Vol C Tables 4.2.6.8 and 6.1.1.4'
    'H' 'H' 0.0000 0.0000
                         'International Tables Vol C Tables 4.2.6.8 and 6.1.1.4'
    'N' 'N' 0.0061 0.0033
                         'International Tables Vol C Tables 4.2.6.8 and 6.1.1.4'
    'O' 'O' 0.0106 0.0060
                         'International Tables Vol C Tables 4.2.6.8 and 6.1.1.4'
    'Ni' 'Ni' 0.3393 1.1124
                         'International Tables Vol C Tables 4.2.6.8 and 6.1.1.4'
_computing_data_collection     'SMART (Bruker, 1997)'
_computing_cell_refinement     'SAINT (Bruker, 1997)'
_computing_data_reduction     'SAINT (Bruker, 1997)'
_computing_structure_solution     'SHELXTL (Sheldrick, 2008)'
_computing_structure_refinement     'SHELXTL (Sheldrick, 2008)'
_computing_molecular_graphics     'SHELXTL (Sheldrick, 2008)'
_computing_publication_material
                                  'SHELXTL (Sheldrick, 2008) and local programs'
loop_
    _atom_site_type_symbol
    _atom_site_label
    _atom_site_fract_x
    _atom_site_fract_y
    _atom_site_fract_z
    _atom_site_U_iso_or_equiv
    _atom_site_adp_type
    _atom_site_calc_flag
    _atom_site_refinement_flags
    _atom_site_occupancy
    _atom_site_disorder_assembly
    _atom_site_disorder_group
    C C1 1.2334(6) 0.2630(3) 0.6271(4) 0.0598(13) Uani d . 1 . .
    C C2 1.3351(6) 0.2507(4) 0.5719(4) 0.0751(17) Uani d . 1 . .
    H H2 1.4202 0.2771 0.5815 0.090 Uiso calc R 1 . .
    C C3 1.3101(6) 0.2018(4) 0.5063(4) 0.0740(16) Uani d . 1 . .
    H H3 1.3787 0.1929 0.4711 0.089 Uiso calc R 1 . .
    C C4 1.1785(6) 0.1627(3) 0.4896(3) 0.0611(13) Uani d . 1 . .
    C C5 1.0844(5) 0.1778(3) 0.5467(3) 0.0487(11) Uani d . 1 . .
    C C6 1.1434(8) 0.1113(4) 0.4208(4) 0.0782(18) Uani d . 1 . .
    H H6 1.2091 0.0999 0.3844 0.094 Uiso calc R 1 . .
    C C7 1.0151(7) 0.0783(3) 0.4067(3) 0.0738(16) Uani d . 1 . .
    H H7 0.9938 0.0450 0.3603 0.089 Uiso calc R 1 . .
    C C8 0.9476(5) 0.1425(3) 0.5322(3) 0.0504(11) Uani d . 1 . .
    C C9 0.9129(6) 0.0932(3) 0.4610(3) 0.0578(13) Uani d . 1 . .
    C C10 0.7784(7) 0.0616(3) 0.4515(3) 0.0719(16) Uani d . 1 . .
    H H10 0.7510 0.0282 0.4060 0.086 Uiso calc R 1 . .
    C C11 0.6874(6) 0.0786(3) 0.5068(4) 0.0684(15) Uani d . 1 . .
    H H11 0.5973 0.0584 0.4989 0.082 Uiso calc R 1 . .
    C C12 0.7310(5) 0.1275(3) 0.5769(3) 0.0579(12) Uani d . 1 . .
    H H12 0.6682 0.1382 0.6154 0.069 Uiso calc R 1 . .
    C C13 1.1424(6) 0.0825(3) 0.7581(3) 0.0669(15) Uani d . 1 . .
    H H13 1.2077 0.1012 0.7242 0.080 Uiso calc R 1 . .
    C C14 1.1690(6) 0.0154(3) 0.8096(4) 0.0741(16) Uani d . 1 . .
    H H14 1.2541 -0.0109 0.8101 0.089 Uiso calc R 1 . .
    C C15 1.0762(7) -0.0133(3) 0.8591(4) 0.0750(17) Uani d . 1 . .
    H H15 1.0968 -0.0596 0.8915 0.090 Uiso calc R 1 . .
    C C16 0.9495(6) 0.0264(3) 0.8617(3) 0.0570(13) Uani d . 1 . .
    C C17 0.9239(5) 0.0947(2) 0.8102(3) 0.0451(10) Uani d . 1 . .
    C C18 0.8487(7) 0.0017(4) 0.9138(3) 0.0728(16) Uani d . 1 . .
    H H18 0.8657 -0.0436 0.9482 0.087 Uiso calc R 1 . .
    C C19 0.7298(7) 0.0422(4) 0.9143(3) 0.0735(16) Uani d . 1 . .
    H H19 0.6651 0.0243 0.9490 0.088 Uiso calc R 1 . .
    C C20 0.6984(6) 0.1129(3) 0.8628(3) 0.0606(13) Uani d . 1 . .
    C C21 0.7968(5) 0.1396(3) 0.8111(3) 0.0476(11) Uani d . 1 . .
    C C22 0.5746(6) 0.1572(4) 0.8576(3) 0.0706(15) Uani d . 1 . .
    H H22 0.5048 0.1407 0.8893 0.085 Uiso calc R 1 . .
    C C23 0.5542(5) 0.2221(3) 0.8087(4) 0.0673(16) Uani d . 1 . .
    H H23 0.4717 0.2515 0.8062 0.081 Uiso calc R 1 . .
    C C24 0.6594(6) 0.2451(3) 0.7613(3) 0.0567(12) Uani d U 1 . .
    N N1 0.8571(4) 0.1586(2) 0.5903(2) 0.0466(9) Uani d . 1 . .
    N N2 1.1087(4) 0.2266(2) 0.6141(2) 0.0483(9) Uani d . 1 . .
    N N3 0.7805(4) 0.2060(2) 0.7610(2) 0.0483(9) Uani d . 1 . .
    N N4 1.0152(4) 0.1209(2) 0.7587(2) 0.0434(8) Uani d . 1 . .
    N N5 0.2324(5) 0.1885(3) 0.9531(3) 0.0571(10) Uani d . 1 . .
    N N6 0.9923(5) 0.4864(3) 0.7949(3) 0.0597(11) Uani d . 1 . .
    Ni Ni1 0.94695(6) 0.22382(3) 0.69161(3) 0.0420(2) Uani d . 1 . .
    O O1 1.0110(5) 0.4692(2) 0.7221(3) 0.0839(12) Uani d . 1 . .
    O O2 1.0314(5) 0.5502(3) 0.8263(3) 0.0953(14) Uani d . 1 . .
    O O3 0.9375(5) 0.4333(3) 0.8351(3) 0.0940(14) Uani d . 1 . .
    O O4 1.0564(3) 0.29373(18) 0.7868(2) 0.0564(9) Uani d D 1 . .
    H H4 1.0100 0.3400 0.7938 0.085 Uiso d RD 1 . .
    H H5 1.0704 0.2736 0.8387 0.085 Uiso d RD 1 . .
    O O5 0.8685(3) 0.33744(18) 0.64926(18) 0.0566(8) Uani d D 1 . .
    H H8 0.9253 0.3749 0.6742 0.085 Uiso d RD 1 . .
    H H9 0.8883 0.3366 0.5970 0.085 Uiso d RD 1 . .
    O O7 0.2489(4) 0.2210(3) 0.8873(3) 0.0836(13) Uani d . 1 . .
    O O8 0.3314(5) 0.1466(3) 0.9880(2) 0.0839(12) Uani d . 1 . .
    O O9 0.1269(5) 0.1966(3) 0.9843(3) 0.1059(16) Uani d . 1 . .
    O O10 0.6339(5) 0.3093(3) 0.7152(3) 0.1008(14) Uani d U 1 . .
    H H17 0.7003 0.3186 0.6891 0.151 Uiso calc R 1 . .
    O O11 1.2628(4) 0.3110(3) 0.6896(3) 0.0820(11) Uani d . 1 . .
    H H16 1.1964 0.3137 0.7171 0.123 Uiso calc R 1 . .
loop_
    _atom_site_aniso_label
    _atom_site_aniso_U_11
    _atom_site_aniso_U_22
    _atom_site_aniso_U_33
    _atom_site_aniso_U_12
    _atom_site_aniso_U_13
    _atom_site_aniso_U_23
    C1 0.049(3) 0.055(3) 0.076(4) -0.007(2) 0.007(3) 0.009(3)
    C2 0.048(3) 0.078(4) 0.102(5) -0.004(3) 0.019(3) 0.023(4)
    C3 0.058(4) 0.089(4) 0.080(4) 0.014(3) 0.032(3) 0.023(3)
    C4 0.066(3) 0.061(3) 0.057(3) 0.011(3) 0.012(3) 0.016(2)
    C5 0.049(3) 0.050(3) 0.048(3) 0.005(2) 0.007(2) 0.012(2)
    C6 0.106(5) 0.071(4) 0.061(3) 0.029(4) 0.028(4) 0.007(3)
    C7 0.106(5) 0.066(3) 0.050(3) 0.013(3) 0.010(3) -0.010(3)
    C8 0.063(3) 0.039(2) 0.048(2) 0.008(2) -0.004(2) 0.0052(19)
    C9 0.076(4) 0.047(3) 0.048(3) 0.006(2) -0.001(3) -0.001(2)
    C10 0.093(5) 0.056(3) 0.062(3) -0.003(3) -0.019(3) -0.009(3)
    C11 0.059(3) 0.062(3) 0.080(4) -0.012(3) -0.013(3) -0.004(3)
    C12 0.048(3) 0.054(3) 0.069(3) -0.009(2) -0.005(2) -0.007(2)
    C13 0.070(4) 0.046(3) 0.079(3) 0.015(2) -0.020(3) -0.015(2)
    C14 0.070(4) 0.060(3) 0.088(4) 0.020(3) -0.013(3) -0.010(3)
    C15 0.097(5) 0.047(3) 0.075(4) 0.014(3) -0.019(3) 0.010(3)
    C16 0.074(4) 0.043(3) 0.050(3) -0.011(2) -0.008(2) -0.001(2)
    C17 0.048(3) 0.039(2) 0.046(2) -0.0045(19) 0.000(2) -0.0028(19)
    C18 0.080(4) 0.067(3) 0.068(4) -0.020(3) -0.004(3) 0.016(3)
    C19 0.088(5) 0.074(4) 0.059(3) -0.030(3) 0.012(3) 0.007(3)
    C20 0.058(3) 0.068(3) 0.057(3) -0.017(3) 0.010(2) -0.008(3)
    C21 0.048(3) 0.048(3) 0.046(2) -0.006(2) 0.002(2) -0.006(2)
    C22 0.059(3) 0.088(4) 0.068(4) -0.014(3) 0.024(3) -0.015(3)
    C23 0.048(3) 0.078(4) 0.077(4) 0.009(3) 0.009(3) -0.022(3)
    C24 0.052(3) 0.059(3) 0.059(3) 0.002(2) 0.009(2) -0.008(2)
    N1 0.042(2) 0.045(2) 0.052(2) -0.0019(16) 0.0018(17) -0.0005(17)
    N2 0.040(2) 0.053(2) 0.053(2) -0.0052(16) 0.0054(18) 0.0069(17)
    N3 0.041(2) 0.051(2) 0.053(2) 0.0049(16) 0.0020(18) -0.0036(17)
    N4 0.042(2) 0.0396(19) 0.048(2) 0.0030(16) 0.0024(17) -0.0040(16)
    N5 0.066(3) 0.057(2) 0.045(2) 0.004(2) -0.008(2) -0.0014(19)
    N6 0.054(3) 0.055(3) 0.069(3) 0.006(2) 0.002(2) -0.001(2)
    Ni1 0.0387(4) 0.0426(3) 0.0436(3) -0.0013(2) -0.0010(2) 0.0009(2)
    O1 0.100(3) 0.071(3) 0.083(3) -0.011(2) 0.019(2) -0.004(2)
    O2 0.103(3) 0.061(3) 0.117(3) -0.008(2) -0.010(3) -0.026(2)
    O3 0.101(3) 0.082(3) 0.108(3) -0.007(3) 0.054(3) -0.004(3)
    O4 0.066(2) 0.0468(18) 0.0517(18) 0.0024(15) -0.0163(16) 0.0007(14)
    O5 0.064(2) 0.0502(18) 0.0517(18) -0.0021(15) -0.0100(16) 0.0037(14)
    O7 0.067(3) 0.110(3) 0.072(3) 0.006(2) 0.001(2) 0.024(2)
    O8 0.089(3) 0.106(3) 0.057(2) 0.031(3) 0.008(2) 0.012(2)
    O9 0.072(3) 0.113(4) 0.141(4) 0.009(3) 0.050(3) -0.019(3)
    O10 0.084(3) 0.101(3) 0.120(4) 0.012(3) 0.022(3) 0.022(3)
    O11 0.065(3) 0.082(3) 0.099(3) -0.024(2) 0.007(2) -0.015(2)
_geom_special_details
;
All e.s.d.'s (except the e.s.d. in the dihedral angle between two l.s. planes)
are estimated using the full covariance matrix. The cell e.s.d.'s are taken
into account individually in the estimation of e.s.d.'s in distances, angles
and torsion angles; correlations between e.s.d.'s in cell parameters are only
used when they are defined by crystal symmetry. An approximate (isotropic)
treatment of cell e.s.d.'s is used for estimating e.s.d.'s involving l.s.
planes.
;
loop_
    _geom_bond_atom_site_label_1
    _geom_bond_atom_site_label_2
    _geom_bond_site_symmetry_2
    _geom_bond_distance
    _geom_bond_publ_flag
    C1 O11 . 1.286(7) ?
    C1 N2 . 1.344(6) ?
    C1 C2 . 1.410(8) ?
    C2 C3 . 1.327(9) ?
    C2 H2 . 0.9300 ?
    C3 C4 . 1.427(8) ?
    C3 H3 . 0.9300 ?
    C4 C5 . 1.385(6) ?
    C4 C6 . 1.404(8) ?
    C5 N2 . 1.347(6) ?
    C5 C8 . 1.443(7) ?
    C6 C7 . 1.353(9) ?
    C6 H6 . 0.9300 ?
    C7 C9 . 1.410(7) ?
    C7 H7 . 0.9300 ?
    C8 N1 . 1.374(6) ?
    C8 C9 . 1.413(6) ?
    C9 C10 . 1.396(8) ?
    C10 C11 . 1.348(8) ?
    C10 H10 . 0.9300 ?
    C11 C12 . 1.412(7) ?
    C11 H11 . 0.9300 ?
    C12 N1 . 1.320(6) ?
    C12 H12 . 0.9300 ?
    C13 N4 . 1.385(6) ?
    C13 C14 . 1.386(7) ?
    C13 H13 . 0.9300 ?
    C14 C15 . 1.348(8) ?
    C14 H14 . 0.9300 ?
    C15 C16 . 1.395(8) ?
    C15 H15 . 0.9300 ?
    C16 C17 . 1.399(6) ?
    C16 C18 . 1.413(7) ?
    C17 N4 . 1.347(5) ?
    C17 C21 . 1.437(6) ?
    C18 C19 . 1.332(8) ?
    C18 H18 . 0.9300 ?
    C19 C20 . 1.437(8) ?
    C19 H19 . 0.9300 ?
    C20 C22 . 1.397(8) ?
    C20 C21 . 1.402(6) ?
    C21 N3 . 1.354(6) ?
    C22 C23 . 1.327(8) ?
    C22 H22 . 0.9300 ?
    C23 C24 . 1.389(7) ?
    C23 H23 . 0.9300 ?
    C24 O10 . 1.296(6) ?
    C24 N3 . 1.338(6) ?
    N1 Ni1 . 2.065(4) ?
    N2 Ni1 . 2.106(4) ?
    N3 Ni1 . 2.079(4) ?
    N4 Ni1 . 2.072(3) ?
    N5 O9 . 1.193(6) ?
    N5 O7 . 1.212(5) ?
    N5 O8 . 1.262(5) ?
    N6 O2 . 1.206(5) ?
    N6 O1 . 1.237(5) ?
    N6 O3 . 1.238(5) ?
    Ni1 O5 . 2.097(3) ?
    Ni1 O4 . 2.107(3) ?
    O4 H4 . 0.8949 ?
    O4 H5 . 0.8947 ?
    O5 H8 . 0.8914 ?
    O5 H9 . 0.8838 ?
    O10 H17 . 0.8200 ?
    O11 H16 . 0.8200 ?
loop_
    _geom_angle_atom_site_label_1
    _geom_angle_atom_site_label_2
    _geom_angle_atom_site_label_3
    _geom_angle_site_symmetry_1
    _geom_angle_site_symmetry_3
    _geom_angle
    _geom_angle_publ_flag
    O11 C1 N2 . . 120.9(5) ?
    O11 C1 C2 . . 118.0(5) ?
    N2 C1 C2 . . 121.1(5) ?
    C3 C2 C1 . . 120.5(6) ?
    C3 C2 H2 . . 119.8 ?
    C1 C2 H2 . . 119.8 ?
    C2 C3 C4 . . 120.3(5) ?
    C2 C3 H3 . . 119.9 ?
    C4 C3 H3 . . 119.9 ?
    C5 C4 C6 . . 120.6(5) ?
    C5 C4 C3 . . 115.7(5) ?
    C6 C4 C3 . . 123.7(6) ?
    N2 C5 C4 . . 124.8(4) ?
    N2 C5 C8 . . 116.5(4) ?
    C4 C5 C8 . . 118.7(4) ?
    C7 C6 C4 . . 120.9(6) ?
    C7 C6 H6 . . 119.6 ?
    C4 C6 H6 . . 119.6 ?
    C6 C7 C9 . . 121.4(5) ?
    C6 C7 H7 . . 119.3 ?
    C9 C7 H7 . . 119.3 ?
    N1 C8 C9 . . 123.2(5) ?
    N1 C8 C5 . . 117.1(4) ?
    C9 C8 C5 . . 119.7(5) ?
    C10 C9 C7 . . 125.3(5) ?
    C10 C9 C8 . . 116.1(5) ?
    C7 C9 C8 . . 118.7(5) ?
    C11 C10 C9 . . 121.4(5) ?
    C11 C10 H10 . . 119.3 ?
    C9 C10 H10 . . 119.3 ?
    C10 C11 C12 . . 119.0(5) ?
    C10 C11 H11 . . 120.5 ?
    C12 C11 H11 . . 120.5 ?
    N1 C12 C11 . . 122.8(5) ?
    N1 C12 H12 . . 118.6 ?
    C11 C12 H12 . . 118.6 ?
    N4 C13 C14 . . 117.8(6) ?
    N4 C13 H13 . . 121.1 ?
    C14 C13 H13 . . 121.1 ?
    C15 C14 C13 . . 122.6(5) ?
    C15 C14 H14 . . 118.7 ?
    C13 C14 H14 . . 118.7 ?
    C14 C15 C16 . . 120.0(5) ?
    C14 C15 H15 . . 120.0 ?
    C16 C15 H15 . . 120.0 ?
    C15 C16 C17 . . 117.2(5) ?
    C15 C16 C18 . . 123.4(5) ?
    C17 C16 C18 . . 119.4(5) ?
    N4 C17 C16 . . 122.3(4) ?
    N4 C17 C21 . . 117.6(4) ?
    C16 C17 C21 . . 120.1(4) ?
    C19 C18 C16 . . 121.0(5) ?
    C19 C18 H18 . . 119.5 ?
    C16 C18 H18 . . 119.5 ?
    C18 C19 C20 . . 121.9(5) ?
    C18 C19 H19 . . 119.1 ?
    C20 C19 H19 . . 119.1 ?
    C22 C20 C21 . . 115.9(5) ?
    C22 C20 C19 . . 125.5(5) ?
    C21 C20 C19 . . 118.6(5) ?
    N3 C21 C20 . . 124.2(4) ?
    N3 C21 C17 . . 116.8(4) ?
    C20 C21 C17 . . 119.0(4) ?
    C23 C22 C20 . . 121.7(5) ?
    C23 C22 H22 . . 119.1 ?
    C20 C22 H22 . . 119.1 ?
    C22 C23 C24 . . 118.1(5) ?
    C22 C23 H23 . . 120.9 ?
    C24 C23 H23 . . 120.9 ?
    O10 C24 N3 . . 120.0(5) ?
    O10 C24 C23 . . 115.4(5) ?
    N3 C24 C23 . . 124.6(5) ?
    C12 N1 C8 . . 117.6(4) ?
    C12 N1 Ni1 . . 129.3(3) ?
    C8 N1 Ni1 . . 113.0(3) ?
    C1 N2 C5 . . 117.7(4) ?
    C1 N2 Ni1 . . 129.1(4) ?
    C5 N2 Ni1 . . 112.8(3) ?
    C24 N3 C21 . . 115.4(4) ?
    C24 N3 Ni1 . . 131.8(3) ?
    C21 N3 Ni1 . . 112.6(3) ?
    C17 N4 C13 . . 120.2(4) ?
    C17 N4 Ni1 . . 112.7(3) ?
    C13 N4 Ni1 . . 127.0(3) ?
    O9 N5 O7 . . 121.1(5) ?
    O9 N5 O8 . . 121.3(5) ?
    O7 N5 O8 . . 117.6(5) ?
    O2 N6 O1 . . 121.5(5) ?
    O2 N6 O3 . . 121.6(5) ?
    O1 N6 O3 . . 116.8(5) ?
    N1 Ni1 N4 . . 94.29(13) ?
    N1 Ni1 N3 . . 93.77(14) ?
    N4 Ni1 N3 . . 80.16(14) ?
    N1 Ni1 O5 . . 95.45(12) ?
    N4 Ni1 O5 . . 167.48(13) ?
    N3 Ni1 O5 . . 91.36(14) ?
    N1 Ni1 N2 . . 79.68(15) ?
    N4 Ni1 N2 . . 96.29(14) ?
    N3 Ni1 N2 . . 172.35(14) ?
    O5 Ni1 N2 . . 93.17(13) ?
    N1 Ni1 O4 . . 173.62(14) ?
    N4 Ni1 O4 . . 87.43(13) ?
    N3 Ni1 O4 . . 92.58(14) ?
    O5 Ni1 O4 . . 83.74(11) ?
    N2 Ni1 O4 . . 94.04(15) ?
    Ni1 O4 H4 . . 109.3 ?
    Ni1 O4 H5 . . 119.5 ?
    H4 O4 H5 . . 103.0 ?
    Ni1 O5 H8 . . 106.2 ?
    Ni1 O5 H9 . . 100.8 ?
    H8 O5 H9 . . 104.7 ?
    C24 O10 H17 . . 109.5 ?
    C1 O11 H16 . . 109.5 ?
loop_
    _geom_torsion_atom_site_label_1
    _geom_torsion_atom_site_label_2
    _geom_torsion_atom_site_label_3
    _geom_torsion_atom_site_label_4
    _geom_torsion_site_symmetry_1
    _geom_torsion_site_symmetry_2
    _geom_torsion_site_symmetry_3
    _geom_torsion_site_symmetry_4
    _geom_torsion
    _geom_torsion_publ_flag
    O11 C1 C2 C3 . . . . -180.0(6) ?
    N2 C1 C2 C3 . . . . -1.0(8) ?
    C1 C2 C3 C4 . . . . 1.7(9) ?
    C2 C3 C4 C5 . . . . -1.6(8) ?
    C2 C3 C4 C6 . . . . 178.8(5) ?
    C6 C4 C5 N2 . . . . -179.5(4) ?
    C3 C4 C5 N2 . . . . 0.9(7) ?
    C6 C4 C5 C8 . . . . -2.5(7) ?
    C3 C4 C5 C8 . . . . 177.9(4) ?
    C5 C4 C6 C7 . . . . 2.8(8) ?
    C3 C4 C6 C7 . . . . -177.7(5) ?
    C4 C6 C7 C9 . . . . -0.8(8) ?
    N2 C5 C8 N1 . . . . -3.0(6) ?
    C4 C5 C8 N1 . . . . 179.8(4) ?
    N2 C5 C8 C9 . . . . 177.6(4) ?
    C4 C5 C8 C9 . . . . 0.4(6) ?
    C6 C7 C9 C10 . . . . -179.8(5) ?
    C6 C7 C9 C8 . . . . -1.3(8) ?
    N1 C8 C9 C10 . . . . 0.8(7) ?
    C5 C8 C9 C10 . . . . -179.8(4) ?
    N1 C8 C9 C7 . . . . -177.8(4) ?
    C5 C8 C9 C7 . . . . 1.5(6) ?
    C7 C9 C10 C11 . . . . 179.5(5) ?
    C8 C9 C10 C11 . . . . 0.9(7) ?
    C9 C10 C11 C12 . . . . -1.8(8) ?
    C10 C11 C12 N1 . . . . 1.0(8) ?
    N4 C13 C14 C15 . . . . 0.3(8) ?
    C13 C14 C15 C16 . . . . -2.1(9) ?
    C14 C15 C16 C17 . . . . 1.3(8) ?
    C14 C15 C16 C18 . . . . -177.9(5) ?
    C15 C16 C17 N4 . . . . 1.3(7) ?
    C18 C16 C17 N4 . . . . -179.5(4) ?
    C15 C16 C17 C21 . . . . -178.5(4) ?
    C18 C16 C17 C21 . . . . 0.7(6) ?
    C15 C16 C18 C19 . . . . 179.4(5) ?
    C17 C16 C18 C19 . . . . 0.2(8) ?
    C16 C18 C19 C20 . . . . -0.4(8) ?
    C18 C19 C20 C22 . . . . 177.8(5) ?
    C18 C19 C20 C21 . . . . -0.3(8) ?
    C22 C20 C21 N3 . . . . 2.9(7) ?
    C19 C20 C21 N3 . . . . -178.8(4) ?
    C22 C20 C21 C17 . . . . -177.0(4) ?
    C19 C20 C21 C17 . . . . 1.2(7) ?
    N4 C17 C21 N3 . . . . -1.2(6) ?
    C16 C17 C21 N3 . . . . 178.6(4) ?
    N4 C17 C21 C20 . . . . 178.7(4) ?
    C16 C17 C21 C20 . . . . -1.5(6) ?
    C21 C20 C22 C23 . . . . -2.2(8) ?
    C19 C20 C22 C23 . . . . 179.7(5) ?
    C20 C22 C23 C24 . . . . 0.7(8) ?
    C22 C23 C24 O10 . . . . -179.6(5) ?
    C22 C23 C24 N3 . . . . 0.4(8) ?
    C11 C12 N1 C8 . . . . 0.6(7) ?
    C11 C12 N1 Ni1 . . . . -175.0(4) ?
    C9 C8 N1 C12 . . . . -1.6(6) ?
    C5 C8 N1 C12 . . . . 179.1(4) ?
    C9 C8 N1 Ni1 . . . . 174.8(3) ?
    C5 C8 N1 Ni1 . . . . -4.6(5) ?
    O11 C1 N2 C5 . . . . 179.2(5) ?
    C2 C1 N2 C5 . . . . 0.2(7) ?
    O11 C1 N2 Ni1 . . . . -8.2(7) ?
    C2 C1 N2 Ni1 . . . . 172.9(4) ?
    C4 C5 N2 C1 . . . . -0.3(7) ?
    C8 C5 N2 C1 . . . . -177.3(4) ?
    C4 C5 N2 Ni1 . . . . -174.1(3) ?
    C8 C5 N2 Ni1 . . . . 8.9(5) ?
    O10 C24 N3 C21 . . . . -179.8(5) ?
    C23 C24 N3 C21 . . . . 0.2(7) ?
    O10 C24 N3 Ni1 . . . . -4.2(7) ?
    C23 C24 N3 Ni1 . . . . 175.9(4) ?
    C20 C21 N3 C24 . . . . -1.9(6) ?
    C17 C21 N3 C24 . . . . 178.0(4) ?
    C20 C21 N3 Ni1 . . . . -178.4(4) ?
    C17 C21 N3 Ni1 . . . . 1.5(5) ?
    C16 C17 N4 C13 . . . . -3.0(6) ?
    C21 C17 N4 C13 . . . . 176.8(4) ?
    C16 C17 N4 Ni1 . . . . -179.6(3) ?
    C21 C17 N4 Ni1 . . . . 0.2(5) ?
    C14 C13 N4 C17 . . . . 2.2(6) ?
    C14 C13 N4 Ni1 . . . . 178.2(3) ?
    C12 N1 Ni1 N4 . . . . 87.2(4) ?
    C8 N1 Ni1 N4 . . . . -88.6(3) ?
    C12 N1 Ni1 N3 . . . . 6.8(4) ?
    C8 N1 Ni1 N3 . . . . -169.0(3) ?
    C12 N1 Ni1 O5 . . . . -85.0(4) ?
    C8 N1 Ni1 O5 . . . . 99.3(3) ?
    C12 N1 Ni1 N2 . . . . -177.2(4) ?
    C8 N1 Ni1 N2 . . . . 7.0(3) ?
    C12 N1 Ni1 O4 . . . . -167.3(10) ?
    C8 N1 Ni1 O4 . . . . 16.9(13) ?
    C17 N4 Ni1 N1 . . . . -92.6(3) ?
    C13 N4 Ni1 N1 . . . . 91.1(4) ?
    C17 N4 Ni1 N3 . . . . 0.4(3) ?
    C13 N4 Ni1 N3 . . . . -175.8(4) ?
    C17 N4 Ni1 O5 . . . . 48.4(7) ?
    C13 N4 Ni1 O5 . . . . -127.9(6) ?
    C17 N4 Ni1 N2 . . . . -172.7(3) ?
    C13 N4 Ni1 N2 . . . . 11.0(4) ?
    C17 N4 Ni1 O4 . . . . 93.5(3) ?
    C13 N4 Ni1 O4 . . . . -82.8(4) ?
    C24 N3 Ni1 N1 . . . . -83.1(4) ?
    C21 N3 Ni1 N1 . . . . 92.7(3) ?
    C24 N3 Ni1 N4 . . . . -176.8(4) ?
    C21 N3 Ni1 N4 . . . . -1.1(3) ?
    C24 N3 Ni1 O5 . . . . 12.4(4) ?
    C21 N3 Ni1 O5 . . . . -171.8(3) ?
    C24 N3 Ni1 N2 . . . . -113.9(10) ?
    C21 N3 Ni1 N2 . . . . 61.9(11) ?
    C24 N3 Ni1 O4 . . . . 96.2(4) ?
    C21 N3 Ni1 O4 . . . . -88.0(3) ?
    C1 N2 Ni1 N1 . . . . 178.4(4) ?
    C5 N2 Ni1 N1 . . . . -8.7(3) ?
    C1 N2 Ni1 N4 . . . . -88.4(4) ?
    C5 N2 Ni1 N4 . . . . 84.6(3) ?
    C1 N2 Ni1 N3 . . . . -150.3(9) ?
    C5 N2 Ni1 N3 . . . . 22.6(12) ?
    C1 N2 Ni1 O5 . . . . 83.4(4) ?
    C5 N2 Ni1 O5 . . . . -103.6(3) ?
    C1 N2 Ni1 O4 . . . . -0.5(4) ?
    C5 N2 Ni1 O4 . . . . 172.4(3) ?
loop_
    _geom_hbond_atom_site_label_D
    _geom_hbond_atom_site_label_H
    _geom_hbond_atom_site_label_A
    _geom_hbond_site_symmetry_A
    _geom_hbond_distance_DH
    _geom_hbond_distance_HA
    _geom_hbond_distance_DA
    _geom_hbond_angle_DHA
    O11 H16 O4 . 0.82 1.88 2.683(5) 166.1
    O10 H17 O5 . 0.82 1.84 2.651(6) 169.4
    O5 H9 O8 4_665 0.88 1.80 2.596(5) 148.1
    O5 H8 O1 . 0.89 1.88 2.757(5) 167.3
    O4 H5 O7 1_655 0.89 2.02 2.623(5) 124.0
    O4 H4 O3 . 0.89 1.84 2.712(5) 165.4
data_global
_journal_date_recd_electronic     2009-06-22
_journal_date_accepted     2009-07-01
_journal_name_full     'Acta Crystallographica, Section E'
_journal_year     2009
_journal_volume     65
_journal_issue      8
_journal_page_first     m883
_journal_page_last     m883
_journal_paper_category     QM
_journal_coeditor_code     BT2976
_publ_contact_author
;
      'Liu, Qing Yun'
      School of Chemical & Environmental Engineering
      Shandong University of Science and Technology
      Qingdao 266510
      People's Republic of China
;
_publ_contact_author_email     qinyunliu1972@163.com
_publ_contact_author_fax     ?
_publ_contact_author_phone     '086 532 86057757'
_publ_section_title
;
Diaqua(1,10-phenanthrolin-2-ol)nickel(II) dinitrate
;
loop_
    _publ_author_name
    _publ_author_address
    'Liu, Qing Yun'
;     School of Chemical & Environmental Engineering
      Shandong University of Science and Technology
      Qingdao 266510
      People's Republic of China
;
    'Liu, Qi Sheng'
;     Department of Chemistry
      Shandong Normal University
      Jinan 250014
      People's Republic of China
;
    'Zhao, Qing Ru'
;     School of Chemical & Environmental Engineering
      Shandong University of Science and Technology
      Qingdao 266510
      People's Republic of China
;
