# Supplementary material for: Diaqua­(1,10-phenanthrolin-2-ol)nickel(II) dinitrate
Source: Acta Crystallogr Sect E Struct Rep Online. 2009 Jul 8;65(Pt 8):m883. doi: 10.1107/S1600536809025367 (PMC2977106; doi:10.1107/S1600536809025367)
Supplement: Supplementary file 2 [file e-65-0m883-Isup2.hkl]

# 
# h,k,l, Fc-squared, Fo-squared, sigma(Fo-squared) and status flag 
# 
data_I
_shelx_title ' 70524bm in P2(1)/n' 
_shelx_refln_list_code          4 
_shelx_F_calc_maximum      319.39 
_exptl_crystal_F_000      1256.00 
_reflns_d_resolution_high  0.7828 
 
loop_ 
 _symmetry_equiv_pos_as_xyz 
 'x, y, z' 
 '-x+1/2, y+1/2, -z+1/2' 
 '-x, -y, -z' 
 'x-1/2, -y-1/2, z-1/2' 
 
_cell_length_a     9.6939 
_cell_length_b    16.3859 
_cell_length_c    16.1012 
_cell_angle_alpha  90.000 
_cell_angle_beta   96.126 
_cell_angle_gamma  90.000 
 
_shelx_F_squared_multiplier     1.000 
 
loop_ 
 _refln_index_h 
 _refln_index_k 
 _refln_index_l 
 _refln_F_squared_calc 
 _refln_F_squared_meas 
 _refln_F_squared_sigma 
 _refln_observed_status 
   2   0   0      693.54      610.41     51.02 o 
   4   0   0     1702.98     1861.26    149.41 o 
   6   0   0      608.83      763.25     71.45 o 
   8   0   0      774.38      641.23     69.51 o 
  10   0   0      945.82     1124.15    111.29 o 
   1   1   0     3856.00     4388.34    167.50 o 
   2   1   0        6.81        0.00      6.28 o 
   3   1   0     3854.92     3519.92    193.99 o 
   4   1   0     2111.29     2044.05    115.58 o 
   5   1   0     1213.40     1193.46     71.54 o 
   6   1   0     3040.91     2637.74    150.36 o 
   7   1   0       11.86       12.67     18.72 o 
   8   1   0      343.91      334.60     37.95 o 
   9   1   0       61.91       33.26     14.17 o 
  10   1   0       44.72       35.73     25.91 o 
  11   1   0       26.15       28.99     27.28 o 
   0   2   0    34747.23    35488.26   1890.95 o 
   1   2   0      543.29      472.80     19.80 o 
   2   2   0     4962.15     4301.96    165.05 o 
   3   2   0      742.36      433.35     22.67 o 
   4   2   0      666.36      518.97     34.62 o 
   5   2   0     7286.01     7584.24    415.99 o 
   6   2   0     2847.75     2561.59    119.27 o 
   7   2   0       75.37      101.41     14.54 o 
   8   2   0      581.69      558.81     37.45 o 
   9   2   0      178.03      250.15     31.91 o 
  10   2   0      848.49      864.90     85.78 o 
  11   2   0       46.89      112.86     41.60 o 
  12   2   0       90.36       87.09     69.62 o 
   1   3   0     8347.64    10174.13    387.39 o 
   2   3   0      175.64      155.60      9.03 o 
   3   3   0     2077.41     2254.30     88.67 o 
   4   3   0     1121.23     1435.07     58.54 o 
   5   3   0      380.30      442.10     24.54 o 
   6   3   0     2036.40     2051.74     84.03 o 
   7   3   0       19.87       32.20      9.77 o 
   8   3   0      386.82      399.55     41.65 o 
   9   3   0       46.97      105.41     47.94 o 
  10   3   0        0.10       24.13     20.35 o 
  11   3   0       51.26       95.63     60.95 o 
  12   3   0       25.30       78.08     35.42 o 
   0   4   0    10417.69    10152.54    544.11 o 
   1   4   0     4442.74     4331.45    166.54 o 
   2   4   0     4439.27     5639.33    216.42 o 
   3   4   0     2795.14     2841.53    110.82 o 
   4   4   0     1592.40     1340.59     55.32 o 
   5   4   0     5871.02     5643.99    218.96 o 
   6   4   0      536.34      425.97     28.72 o 
   7   4   0     1473.54     1302.35     57.00 o 
   8   4   0      227.10      310.63     45.16 o 
   9   4   0      122.06      114.34     25.86 o 
  10   4   0      518.27      504.95     73.16 o 
  11   4   0       57.36      128.38     30.49 o 
  12   4   0       17.38        0.00     31.89 o 
   1   5   0      628.50      563.02     29.45 o 
   2   5   0       66.81       87.11     14.30 o 
   3   5   0     4040.23     3637.55    141.57 o 
   4   5   0     6498.62     6051.08    233.64 o 
   5   5   0       96.06      104.72     10.51 o 
   6   5   0     2825.71     2595.24    104.96 o 
   7   5   0      970.62      899.75     50.33 o 
   8   5   0       24.29       16.51     13.47 o 
   9   5   0      122.63      117.16     25.12 o 
  10   5   0       74.51       50.56     34.47 o 
  11   5   0      204.57      205.18     36.35 o 
   0   6   0       18.70       16.34      8.25 o 
   1   6   0        1.52       18.74      9.68 o 
   2   6   0     1612.99     1595.82     64.48 o 
   3   6   0      950.11      856.45     36.82 o 
   4   6   0      529.48      612.63     29.02 o 
   5   6   0     4250.39     4854.51    189.69 o 
   6   6   0      488.52      559.49     35.84 o 
   7   6   0     1388.31     1225.34     64.30 o 
   8   6   0      501.57      484.70     35.63 o 
   9   6   0       64.97       61.05     22.61 o 
  10   6   0       61.07      107.18     40.75 o 
  11   6   0       69.40       50.61     28.51 o 
   1   7   0     2376.60     2282.47    105.73 o 
   2   7   0       19.27        2.51      7.05 o 
   3   7   0      144.26      156.56     15.09 o 
   4   7   0     1290.26     1430.54     59.19 o 
   5   7   0      225.77      252.04     22.29 o 
   6   7   0       72.03       49.94     13.57 o 
   7   7   0      183.56      135.57     19.15 o 
   8   7   0       13.18       23.91     22.83 o 
   9   7   0        5.96       13.99     43.77 o 
  10   7   0      176.68      147.12     45.31 o 
  11   7   0      120.02      220.06     61.41 o 
   0   8   0       29.19       13.50     10.39 o 
   1   8   0      473.96      395.17     33.18 o 
   2   8   0      386.79      275.57     21.59 o 
   3   8   0     2778.11     2591.61    120.83 o 
   4   8   0        2.27        2.68      8.60 o 
   5   8   0     1897.29     1631.13     80.64 o 
   6   8   0      430.70      451.64     33.22 o 
   7   8   0     1126.70     1117.32     61.52 o 
   8   8   0       74.43      107.40     35.04 o 
   9   8   0       50.89       29.51     22.03 o 
  10   8   0       15.38       24.08     35.73 o 
  11   8   0       60.20       69.40     49.65 o 
   1   9   0     8355.81     8718.55    479.64 o 
   2   9   0     1341.84     1131.08     57.91 o 
   3   9   0      688.69      706.72     41.37 o 
   4   9   0      142.56      107.76     15.84 o 
   5   9   0      427.61      366.40     28.79 o 
   6   9   0        7.03        3.97     12.31 o 
   7   9   0      193.90      192.63     23.37 o 
   8   9   0      189.84      158.22     30.57 o 
   9   9   0      264.69      339.49     56.67 o 
  10   9   0        1.79        0.00     32.76 o 
  11   9   0       79.41      122.24     59.69 o 
   0  10   0      226.20      316.09     31.50 o 
   1  10   0     1694.40     1664.11     81.88 o 
   2  10   0        0.40        6.47      9.92 o 
   3  10   0     3127.90     3104.83    144.85 o 
   4  10   0        8.77        8.09     11.20 o 
   5  10   0     2695.47     2548.08    133.18 o 
   6  10   0      146.97      170.92     21.84 o 
   7  10   0      510.14      452.97     36.35 o 
   8  10   0        2.33       27.44     20.84 o 
   9  10   0        1.14        0.00     19.78 o 
  10  10   0        7.74        8.10     42.57 o 
   1  11   0      159.88      162.17     19.89 o 
   2  11   0      288.96      256.74     34.66 o 
   3  11   0     1150.87     1218.08     64.30 o 
   4  11   0       59.93       62.02     15.76 o 
   5  11   0        4.43        0.00     12.13 o 
   6  11   0      255.56      221.78     25.27 o 
   7  11   0      138.56      182.89     47.92 o 
   8  11   0       59.65       38.42     22.44 o 
   9  11   0      185.90      199.97     59.81 o 
  10  11   0       24.31       10.46     29.33 o 
   0  12   0      171.01      168.81     38.12 o 
   1  12   0      558.33      616.72     41.49 o 
   2  12   0      188.57      204.01     23.17 o 
   3  12   0      354.86      347.74     29.77 o 
   4  12   0     1587.84     1571.36     80.97 o 
   5  12   0      403.59      413.96     34.32 o 
   6  12   0      159.62      123.74     22.70 o 
   7  12   0      353.66      346.31     33.30 o 
   8  12   0       57.88       63.40     27.15 o 
   9  12   0        6.82        0.00     26.43 o 
  10  12   0        0.90        0.00     34.88 o 
   1  13   0      988.62     1019.32     59.62 o 
   2  13   0      119.48      168.00     22.93 o 
   3  13   0      198.76      280.02     28.25 o 
   4  13   0       35.62       24.00     14.73 o 
   5  13   0       12.58       23.87     15.72 o 
   6  13   0      351.18      381.38     35.24 o 
   7  13   0       95.83      123.52     28.94 o 
   8  13   0        3.94       21.60     30.70 o 
   9  13   0      177.92      285.86    106.66 o 
   0  14   0      875.11      664.40     80.13 o 
   1  14   0       11.89        0.27     15.57 o 
   2  14   0      334.80      374.13     33.96 o 
   3  14   0     1195.29     1056.67    104.59 o 
   4  14   0       11.63        0.00     14.48 o 
   5  14   0      588.89      553.68     48.50 o 
   6  14   0        8.04        0.00     23.80 o 
   7  14   0      151.45      146.89     93.82 o 
   8  14   0      144.04      170.62     37.50 o 
   9  14   0        0.54        0.00     31.86 o 
   1  15   0      372.06      400.28     62.66 o 
   2  15   0      521.67      483.27     40.23 o 
   3  15   0      138.14      170.41     25.47 o 
   4  15   0      304.80      331.10     33.63 o 
   5  15   0       97.01      113.90     23.02 o 
   6  15   0      294.80      288.83     44.24 o 
   7  15   0      104.30      109.23     34.93 o 
   8  15   0        5.14        9.26     32.63 o 
   0  16   0      578.60      572.98     79.44 o 
   1  16   0        0.80        4.09     22.48 o 
   2  16   0      747.68      682.62     51.06 o 
   3  16   0        1.09        4.95     17.59 o 
   4  16   0       32.49        8.02     18.01 o 
   5  16   0        0.92        0.00     17.76 o 
   6  16   0       68.98       83.83     24.33 o 
   7  16   0       10.45       11.30     31.87 o 
   1  17   0       23.67       45.69     24.25 o 
   2  17   0      240.75      287.20     33.67 o 
   3  17   0       31.77        4.62     18.55 o 
   4  17   0      151.89      115.16     48.64 o 
   5  17   0        4.43        0.00     19.40 o 
   6  17   0       19.49        9.77     23.27 o 
   7  17   0        6.86        8.24     37.56 o 
   0  18   0      149.54      223.03     52.96 o 
   1  18   0        2.07       25.09     26.13 o 
   2  18   0      208.21      223.76     38.31 o 
   3  18   0       67.51      110.28     26.64 o 
   4  18   0        3.03        0.00     21.14 o 
   5  18   0        6.15       10.61     23.40 o 
   6  18   0       13.25       19.64     37.80 o 
   1  19   0       49.53       63.46     60.61 o 
   2  19   0       10.35        0.00     25.04 o 
   3  19   0       33.51        9.89     23.59 o 
   4  19   0      127.19      158.33     31.39 o 
   5  19   0        6.39        6.74     25.71 o 
   0  20   0      145.62      307.83     64.83 o 
   1  20   0        2.84        0.00     28.08 o 
   2  20   0      151.50      128.55     34.32 o 
   3  20   0        0.37        0.00     29.42 o 
  -9   0   1       17.61        0.00     19.06 o 
  -7   0   1     2509.98     2675.42    153.90 o 
  -5   0   1     2112.63     1684.92    136.85 o 
  -3   0   1     9262.17     9257.23    710.17 o 
  -1   0   1       11.63        0.00      6.56 o 
   1   0   1    20736.60    19948.95   1078.02 o 
   3   0   1    14282.93    15075.68   1156.45 o 
   5   0   1       29.03       30.59     14.95 o 
   7   0   1      977.68     1155.43    105.12 o 
   9   0   1      172.07      167.90     38.24 o 
 -12   1   1        9.94       90.40     71.79 o 
 -11   1   1      401.84      416.95     60.95 o 
 -10   1   1        8.48        0.00     15.04 o 
  -9   1   1       18.41       33.95     16.69 o 
  -8   1   1      120.37      140.43     15.48 o 
  -7   1   1     1412.44     1314.67     66.22 o 
  -6   1   1       97.21      119.54     13.70 o 
  -5   1   1       35.86       54.87     10.38 o 
  -4   1   1       12.57       45.47      7.16 o 
  -3   1   1     5357.70     5663.22    252.05 o 
  -2   1   1     3521.55     4418.86    196.83 o 
  -1   1   1    26202.73    31264.63   1192.87 o 
   0   1   1      785.50     1092.91     37.76 o 
   1   1   1    11558.89    15042.84    511.47 o 
   2   1   1      524.80      235.25     30.76 o 
   3   1   1     2115.69     1679.73     95.92 o 
   4   1   1     1518.57     1761.20    101.39 o 
   5   1   1      686.94      619.43     82.52 o 
   6   1   1      154.29      153.81     20.56 o 
   7   1   1     1283.28     1430.18    110.43 o 
   8   1   1        3.00        3.08     21.80 o 
   9   1   1     1020.62     1067.85    254.65 o 
  11   1   1      127.64      173.21     33.90 o 
 -12   2   1       38.31       76.77     34.85 o 
 -11   2   1        8.27       25.90     25.97 o 
 -10   2   1        3.32        0.00     21.69 o 
  -9   2   1      327.54      242.68     29.57 o 
  -8   2   1      282.74      314.92     54.99 o 
  -7   2   1     2861.36     2776.20    129.94 o 
  -6   2   1       27.11       18.83      8.55 o 
  -5   2   1     1572.51     1704.90     80.27 o 
  -4   2   1     4141.13     4814.87    215.65 o 
  -3   2   1     3022.35     2595.05    117.30 o 
  -2   2   1       15.40       55.62      6.18 o 
  -1   2   1     3804.65     4200.12    160.77 o 
   0   2   1     8827.31    13571.69    462.50 o 
   1   2   1    15018.69    15955.58    698.35 o 
   2   2   1       13.50       14.13      5.12 o 
   3   2   1    13321.03    13120.55    576.59 o 
   4   2   1       95.87       92.16     20.83 o 
   5   2   1      104.23       84.23     19.75 o 
   6   2   1      189.00      217.06     24.42 o 
   7   2   1     1083.06      967.73    260.35 o 
   8   2   1      334.88      343.95     24.91 o 
   9   2   1      133.44      106.48     21.47 o 
  10   2   1       30.29       69.40     35.50 o 
  11   2   1      119.11       78.89     27.36 o 
 -12   3   1       31.32        0.14     34.93 o 
 -11   3   1      269.74      204.65     35.72 o 
 -10   3   1        3.30       14.70     19.52 o 
  -9   3   1       10.57       21.10     17.90 o 
  -8   3   1      534.11      531.92     45.99 o 
  -7   3   1     1094.24      911.86     48.36 o 
  -6   3   1      440.39      429.07     26.90 o 
  -5   3   1     1076.51     1048.07     51.71 o 
  -4   3   1      642.89      585.72     26.52 o 
  -3   3   1     4340.56     4627.25    178.29 o 
  -2   3   1        1.38        3.12      3.73 o 
  -1   3   1       19.72       22.53      4.97 o 
   0   3   1     1183.04     1490.47     52.28 o 
   1   3   1     3008.49     3343.96    148.89 o 
   2   3   1     6166.96     6015.23    266.14 o 
   3   3   1       19.47       29.54      8.71 o 
   4   3   1      199.44      287.93     19.98 o 
   5   3   1     1588.03     1346.60     77.72 o 
   6   3   1      594.47      497.06     31.87 o 
   7   3   1     2464.73     2399.09    122.28 o 
   8   3   1      129.49      157.39     43.56 o 
   9   3   1      322.89      489.08     47.89 o 
  10   3   1       86.53       48.97     33.21 o 
  11   3   1      139.19       93.33     27.74 o 
  12   3   1       39.22       92.79     47.03 o 
 -12   4   1       80.68       54.09     59.81 o 
 -11   4   1        0.89       20.37     21.85 o 
 -10   4   1       39.50       75.86     22.92 o 
  -9   4   1        7.79        0.00     22.14 o 
  -8   4   1       77.33       81.75     27.34 o 
  -7   4   1     2829.70     2531.44    103.21 o 
  -6   4   1       97.53       67.30      9.91 o 
  -5   4   1     1374.41     1728.30     70.81 o 
  -4   4   1     1556.13     1468.90     60.00 o 
  -3   4   1      158.05      290.86     15.35 o 
  -2   4   1     4666.41     5206.90    199.94 o 
  -1   4   1      436.88      765.04     31.91 o 
   0   4   1     1797.37     2316.57     80.75 o 
   1   4   1    17883.92    19135.49   1465.54 o 
   2   4   1     2046.05     1935.91     88.58 o 
   3   4   1     9625.05     8867.82    339.33 o 
   4   4   1      708.10      501.25     24.20 o 
   5   4   1     1147.96     1333.06     56.09 o 
   6   4   1      562.66      484.59     41.24 o 
   7   4   1      139.15      152.45     31.95 o 
   8   4   1      788.17      851.48     51.37 o 
   9   4   1      279.28      406.59     61.75 o 
  10   4   1       42.65       43.60     35.50 o 
  11   4   1      109.91      150.55     50.79 o 
  12   4   1        1.50       85.03     51.36 o 
 -12   5   1       25.14       56.03     40.46 o 
 -11   5   1       49.61       62.09     27.72 o 
 -10   5   1        1.52       20.48     20.30 o 
  -9   5   1      649.60      628.73     54.00 o 
  -8   5   1     1230.41      890.40     64.53 o 
  -7   5   1      557.50      438.48     45.97 o 
  -6   5   1     1049.87      928.46     63.06 o 
  -5   5   1        9.37        8.05      9.41 o 
  -4   5   1     1582.86     1420.44     58.51 o 
  -3   5   1      409.78      329.15     17.37 o 
  -2   5   1        2.06        5.75      6.91 o 
  -1   5   1       69.49       62.01      7.68 o 
   0   5   1     8518.08     9386.05    319.57 o 
   1   5   1     6627.34     6972.52    308.62 o 
   2   5   1     9033.97     8717.98    385.33 o 
   3   5   1     3266.05     3335.34    130.15 o 
   4   5   1      933.92      729.91     32.60 o 
   5   5   1      751.70      839.26     37.71 o 
   6   5   1     2210.09     2330.95    110.74 o 
   7   5   1      986.80      848.20     48.94 o 
   8   5   1       22.49       27.02     19.07 o 
   9   5   1        3.71        8.48     19.12 o 
  10   5   1       66.11      177.44     39.61 o 
  11   5   1       50.94       18.26     40.98 o 
 -11   6   1        5.80        0.00     23.36 o 
 -10   6   1      232.09      167.68     31.48 o 
  -9   6   1      302.13      335.53     39.06 o 
  -8   6   1      285.89      317.89     39.04 o 
  -7   6   1      965.26      945.56     52.34 o 
  -6   6   1       22.64       27.98     12.56 o 
  -5   6   1     2014.35     1903.83     78.08 o 
  -4   6   1      944.11     1258.17     52.82 o 
  -3   6   1        4.60        2.67      7.05 o 
  -2   6   1     2918.91     3257.72    127.36 o 
  -1   6   1      205.06      302.01     16.42 o 
   0   6   1       45.23       30.02      6.57 o 
   1   6   1       59.84      101.77     11.32 o 
   2   6   1      723.29      514.42     29.21 o 
   3   6   1     2398.16     2264.55    105.39 o 
   4   6   1      300.22      278.54     16.50 o 
   5   6   1     2729.73     2658.25    124.27 o 
   6   6   1     1659.63     1418.71     71.63 o 
   7   6   1       39.84       57.31     14.80 o 
   8   6   1      679.97      766.22     48.44 o 
   9   6   1        2.05        0.00     18.66 o 
  10   6   1      485.61      519.21     53.61 o 
  11   6   1      184.22      268.91     62.09 o 
 -11   7   1       34.75       55.39     29.52 o 
 -10   7   1       18.22        0.00     32.30 o 
  -9   7   1      140.80      199.05     30.75 o 
  -8   7   1      828.40      848.40     93.77 o 
  -7   7   1       58.05       58.13     14.77 o 
  -6   7   1     1283.78     1339.23     67.99 o 
  -5   7   1      581.79      506.92     32.39 o 
  -4   7   1     5424.55     4999.14    205.86 o 
  -3   7   1     1100.75     1284.23     53.68 o 
  -2   7   1        5.45       13.44      7.12 o 
  -1   7   1       75.87      102.82     10.48 o 
   0   7   1     4071.34     4291.71    166.57 o 
   1   7   1      595.42      659.92     41.96 o 
   2   7   1     5829.40     5190.36    232.78 o 
   3   7   1      247.00      250.02     20.20 o 
   4   7   1     2346.55     2275.18    107.34 o 
   5   7   1     2523.42     2519.87    119.15 o 
   6   7   1     2203.91     1996.40     97.07 o 
   7   7   1      491.21      537.28     54.84 o 
   8   7   1       46.28       32.68     18.02 o 
   9   7   1       14.75        8.76     32.81 o 
  10   7   1        0.68        0.00     22.49 o 
  11   7   1        2.43        4.91     43.03 o 
 -11   8   1        1.70        0.00     28.55 o 
 -10   8   1      257.15      307.15     60.38 o 
  -9   8   1        0.09        0.00     19.29 o 
  -8   8   1       72.18       39.80     20.57 o 
  -7   8   1      216.96      230.59     27.10 o 
  -6   8   1        7.83        5.17     11.13 o 
  -5   8   1      313.38      295.50     24.69 o 
  -4   8   1      400.33      407.64     28.05 o 
  -3   8   1        7.42       23.96      6.79 o 
  -2   8   1     4593.21     4264.27    166.58 o 
  -1   8   1       11.44       27.02      8.92 o 
   0   8   1     6968.33     8004.11    306.88 o 
   1   8   1     1141.24     1068.07     54.23 o 
   2   8   1      497.24      396.18     35.35 o 
   3   8   1       15.71        0.00      8.01 o 
   4   8   1       48.87       50.17     12.29 o 
   5   8   1      279.57      190.08     20.46 o 
   6   8   1      674.10      777.22     47.10 o 
   7   8   1        2.97       24.95     15.46 o 
   8   8   1      164.72      164.27     22.92 o 
   9   8   1        7.15       12.81     22.13 o 
  10   8   1       76.16       83.33     28.96 o 
  11   8   1       30.73        0.00     42.57 o 
 -11   9   1        0.50       12.36     35.35 o 
 -10   9   1        0.20        0.00     34.81 o 
  -9   9   1       29.54       24.57     22.77 o 
  -8   9   1       10.75       12.26     19.03 o 
  -7   9   1      156.87      206.18     23.90 o 
  -6   9   1     1365.35     1195.58     63.24 o 
  -5   9   1      316.49      377.00     29.50 o 
  -4   9   1     2688.20     2500.23    117.93 o 
  -3   9   1      439.84      523.74     33.67 o 
  -2   9   1      258.34      275.05     22.43 o 
  -1   9   1       15.70       22.40     10.25 o 
   0   9   1        7.59       12.74     13.20 o 
   1   9   1      761.00      764.23     43.60 o 
   2   9   1     2860.54     2525.20    118.56 o 
   3   9   1      149.47      140.97     16.63 o 
   4   9   1     1384.03     1312.54     67.04 o 
   5   9   1      224.78      202.86     21.69 o 
   6   9   1      363.97      338.81     29.40 o 
   7   9   1       19.66       26.29     13.94 o 
   8   9   1        0.49        0.00     15.28 o 
   9   9   1       33.40       71.86     26.56 o 
  10   9   1       66.93       61.29     41.66 o 
  11   9   1        0.34        0.00     50.22 o 
 -10  10   1      314.25      362.39     70.65 o 
  -9  10   1        0.08        6.39     35.90 o 
  -8  10   1      154.50      126.68     26.25 o 
  -7  10   1        9.91       44.44     19.90 o 
  -6  10   1        4.48        0.31     12.38 o 
  -5  10   1      135.20      120.69     20.03 o 
  -4  10   1      669.10      770.27     44.99 o 
  -3  10   1      885.56      721.11     43.12 o 
  -2  10   1      729.17      628.56     38.66 o 
  -1  10   1       86.31       55.67     12.81 o 
   0  10   1     7328.67     7945.14    355.19 o 
   1  10   1     1382.23     1518.59     75.56 o 
   2  10   1      167.86      201.06     20.83 o 
   3  10   1      449.45      401.07     30.07 o 
   4  10   1        5.79       13.56     13.20 o 
   5  10   1        1.50        2.01     13.44 o 
   6  10   1      740.48      854.58     52.32 o 
   7  10   1        0.09        3.48     14.28 o 
   8  10   1      656.31      551.06     42.76 o 
   9  10   1        0.44        0.00     20.95 o 
  10  10   1       59.79       98.96     33.49 o 
 -10  11   1       48.95       76.82     51.93 o 
  -9  11   1       29.65       47.08     27.01 o 
  -8  11   1       82.21       88.22     27.78 o 
  -7  11   1       26.81       24.96     23.17 o 
  -6  11   1     1367.27     1427.62     75.58 o 
  -5  11   1      888.76      924.71     54.52 o 
  -4  11   1      861.66      863.45     50.75 o 
  -3  11   1      937.87      741.89     80.38 o 
  -2  11   1      118.88      113.03     31.17 o 
  -1  11   1      546.77      493.02     40.88 o 
   0  11   1      402.83      336.33     27.79 o 
   1  11   1     1608.18     1591.71     80.08 o 
   2  11   1     1655.31     1646.86    109.83 o 
   3  11   1      904.29      800.23     85.07 o 
   4  11   1      779.09      727.38     61.28 o 
   5  11   1       53.62       58.78     16.07 o 
   6  11   1      537.84      565.53     41.28 o 
   7  11   1        0.17        0.00     15.14 o 
   8  11   1       50.45        5.53     22.21 o 
   9  11   1       21.73        0.00     23.67 o 
  10  11   1       82.32       47.08     32.81 o 
 -10  12   1      135.16      153.52     63.23 o 
  -9  12   1        6.12       22.16     26.78 o 
  -8  12   1       18.66        0.00     19.77 o 
  -7  12   1        0.94        0.00     18.98 o 
  -6  12   1       25.69       45.43     17.33 o 
  -5  12   1       19.25       16.58     15.29 o 
  -4  12   1     1197.61     1162.35     64.74 o 
  -3  12   1      200.77      195.08     22.72 o 
  -2  12   1     1737.59     1713.48    105.91 o 
  -1  12   1      256.82      268.44     26.16 o 
   0  12   1     3046.83     2924.34    171.43 o 
   1  12   1        1.70       10.15     13.72 o 
   2  12   1      661.22      771.29     47.89 o 
   3  12   1       43.49       52.12     16.83 o 
   4  12   1      412.00      606.42     42.12 o 
   5  12   1      135.30      128.69     20.78 o 
   6  12   1      439.91      400.64     51.60 o 
   7  12   1        0.68        0.00     15.91 o 
   8  12   1      195.02      178.83     60.66 o 
   9  12   1       53.73       17.78     43.94 o 
  10  12   1       58.87       45.40     38.26 o 
  -9  13   1       38.02       75.86     33.77 o 
  -8  13   1       46.99       43.90     26.56 o 
  -7  13   1       62.46       31.45     23.16 o 
  -6  13   1      652.22      765.49     51.34 o 
  -5  13   1      162.19      161.91     30.09 o 
  -4  13   1       25.19       13.40     14.23 o 
  -3  13   1       63.23       49.49     17.18 o 
  -2  13   1       68.24       77.16     17.93 o 
  -1  13   1      650.39      699.79     46.52 o 
   0  13   1      556.62      596.57     52.06 o 
   1  13   1        2.37        1.32     13.64 o 
   2  13   1       80.03       81.56     18.43 o 
   3  13   1        0.40        0.00     13.39 o 
   4  13   1      320.06      313.79     33.77 o 
   5  13   1      361.36      381.58     34.37 o 
   6  13   1      474.00      478.65     45.56 o 
   7  13   1      233.02      238.26     29.65 o 
   8  13   1        0.83        9.41     25.68 o 
   9  13   1       48.07       26.13     33.23 o 
  -9  14   1       31.57       45.72     35.95 o 
  -8  14   1      193.41      266.50     50.22 o 
  -7  14   1      116.92      129.43     33.50 o 
  -6  14   1       69.22       81.19     24.23 o 
  -5  14   1      497.98      551.55     42.57 o 
  -4  14   1       26.33       35.54     16.76 o 
  -3  14   1       14.33        0.00     24.23 o 
  -2  14   1       57.09       69.40     18.83 o 
  -1  14   1        0.34       10.52     15.81 o 
   0  14   1      461.74      448.63     45.12 o 
   1  14   1      185.15      221.30     32.86 o 
   2  14   1      308.55      292.39     30.06 o 
   3  14   1      348.17      244.19     27.86 o 
   4  14   1      441.58      389.87     35.25 o 
   5  14   1      441.29      352.78     33.84 o 
   6  14   1      183.34      239.00     29.75 o 
   7  14   1       80.36       68.63     22.50 o 
   8  14   1      275.06      221.35     41.07 o 
   9  14   1       15.31       37.57     38.84 o 
  -8  15   1       21.83        0.00     31.05 o 
  -7  15   1        0.58        0.00     22.88 o 
  -6  15   1       65.22       59.38     30.33 o 
  -5  15   1       29.79       51.64     20.30 o 
  -4  15   1      840.96      790.99     53.74 o 
  -3  15   1       32.69       22.50     17.77 o 
  -2  15   1        1.35        0.00     15.52 o 
  -1  15   1     1793.86     1674.60     88.47 o 
   0  15   1        6.29        0.50     19.24 o 
   1  15   1      493.56      536.07     52.33 o 
   2  15   1      109.51      127.08     24.50 o 
   3  15   1      119.32       80.46     21.46 o 
   4  15   1       32.26        9.88     16.66 o 
   5  15   1       21.30       31.44     19.31 o 
   6  15   1      144.52      167.81     27.40 o 
   7  15   1      118.30      143.68     26.91 o 
   8  15   1        6.26        0.00     36.52 o 
  -7  16   1       41.95       58.96     32.76 o 
  -6  16   1       24.53        2.48     24.73 o 
  -5  16   1      548.19      569.77     46.36 o 
  -4  16   1       12.69        9.27     17.83 o 
  -3  16   1      505.45      525.72     44.16 o 
  -2  16   1      586.99      719.37     55.38 o 
  -1  16   1       54.10       35.89     23.63 o 
   0  16   1      240.29      176.41     31.86 o 
   1  16   1      696.13      646.47     60.31 o 
   2  16   1      648.81      683.44     59.85 o 
   3  16   1      181.01      172.28     27.26 o 
   4  16   1       49.96       57.54     21.20 o 
   5  16   1      387.20      403.21     39.52 o 
   6  16   1      181.62      208.03     31.43 o 
   7  16   1       51.83       58.52     37.21 o 
  -7  17   1        5.52        0.00     33.80 o 
  -6  17   1        0.45        0.00     28.24 o 
  -5  17   1       25.82       28.09     21.31 o 
  -4  17   1        2.17        0.00     17.00 o 
  -3  17   1      134.02      162.81     27.23 o 
  -2  17   1       35.28       37.75     21.20 o 
  -1  17   1      181.41      196.38     35.55 o 
   0  17   1        6.79       10.95     37.49 o 
   1  17   1      300.91      397.82     48.19 o 
   2  17   1        3.92       46.12     38.35 o 
   3  17   1       44.89       76.40     22.72 o 
   4  17   1        0.46        0.00     24.63 o 
   5  17   1       75.82       72.34     24.56 o 
   6  17   1       38.80       49.53     26.80 o 
   7  17   1       92.51       75.66     56.50 o 
  -6  18   1        8.16        0.00     33.44 o 
  -5  18   1       32.95       11.57     23.05 o 
  -4  18   1       25.76        7.56     21.57 o 
  -3  18   1      361.82      361.96     38.86 o 
  -2  18   1        1.82       20.74     21.70 o 
  -1  18   1        8.29       11.94     32.42 o 
   0  18   1        0.07       33.73     26.65 o 
   1  18   1      258.26      249.47     66.37 o 
   2  18   1       66.24       25.28     25.54 o 
   3  18   1       30.08       27.29     28.12 o 
   4  18   1        0.45        0.00     21.76 o 
   5  18   1      107.23      110.02     44.87 o 
   6  18   1        8.66        0.00     25.50 o 
  -5  19   1       14.40        0.00     25.89 o 
  -4  19   1        3.70        7.51     23.23 o 
  -3  19   1       19.81       26.34     23.88 o 
  -2  19   1       27.23       30.37     50.16 o 
  -1  19   1      255.55      375.70     50.05 o 
   0  19   1        2.12        0.00     27.74 o 
   1  19   1      187.64      153.72     60.09 o 
   2  19   1        4.52       11.75     24.24 o 
   3  19   1      117.90      150.58     34.22 o 
   4  19   1        4.84       15.49     25.03 o 
   5  19   1        7.18        0.00     36.30 o 
  -3  20   1       51.90       61.91     25.80 o 
  -2  20   1        4.19       45.48     78.13 o 
  -1  20   1       19.87       16.84     35.44 o 
   0  20   1        7.22        0.00     25.86 o 
   1  20   1       24.18        4.26     38.24 o 
   2  20   1        0.26        0.00     28.02 o 
   3  20   1      118.08      154.09     34.96 o 
 -10   0   2      516.02      404.51     58.21 o 
  -8   0   2      161.86      189.13     34.81 o 
  -6   0   2      472.98      378.48     46.11 o 
  -4   0   2    12996.04    14624.91    793.08 o 
  -2   0   2    82367.48    83273.91   4493.63 o 
   0   0   2    13623.40    15208.88    821.73 o 
   2   0   2     8833.06     7943.15    612.35 o 
   4   0   2      956.53     1067.88     91.65 o 
   6   0   2     1777.99     1819.83    153.40 o 
   8   0   2     2025.56     1986.24    171.55 o 
 -11   1   2       17.25       20.32     26.71 o 
 -10   1   2      424.07      293.46     35.20 o 
  -9   1   2       14.52       35.49     16.45 o 
  -8   1   2      203.48      232.37     27.92 o 
  -7   1   2       48.38       53.96     10.30 o 
  -6   1   2     1871.30     1672.89     69.43 o 
  -5   1   2      197.16      206.64     19.71 o 
  -4   1   2     5915.77     5467.63    211.96 o 
  -3   1   2     5071.40     4112.18    159.41 o 
  -2   1   2      534.22      255.15     12.66 o 
  -1   1   2     5825.46     6936.67    306.94 o 
   0   1   2     3579.97     4050.91    138.69 o 
   1   1   2     1584.37     1879.66     65.26 o 
   2   1   2      836.47     1121.53     53.04 o 
   3   1   2     3387.98     3660.99    203.12 o 
   4   1   2       14.67        0.00      8.28 o 
   5   1   2       43.38       94.86     15.32 o 
   6   1   2     1038.93      919.42     60.30 o 
   7   1   2       99.79      127.23     21.27 o 
   8   1   2      328.06      291.12     33.70 o 
   9   1   2      130.96      102.95     33.44 o 
  10   1   2      134.59      348.88    306.01 o 
 -12   2   2      397.34      494.96     81.67 o 
 -11   2   2        2.18       19.27     22.74 o 
 -10   2   2      767.11      827.51     92.57 o 
  -9   2   2       12.17        4.78     15.15 o 
  -8   2   2       12.58        1.01     16.26 o 
  -7   2   2      377.82      494.78     27.43 o 
  -6   2   2        2.14       12.04      6.81 o 
  -5   2   2     1287.70      970.68     42.00 o 
  -4   2   2     5183.19     6743.20    300.44 o 
  -3   2   2      639.45      468.07     21.36 o 
  -2   2   2     4124.05     5418.21    208.57 o 
  -1   2   2     1052.01     1046.19     37.44 o 
   0   2   2     1736.78     1192.00     41.98 o 
   1   2   2     4372.17     3821.37    131.53 o 
   2   2   2     4120.86     4526.11    201.06 o 
   3   2   2       32.78      118.36     17.46 o 
   4   2   2     1883.78     1639.61     81.84 o 
   5   2   2        7.51        0.00      9.69 o 
   6   2   2     5484.22     5761.00    258.95 o 
   7   2   2       21.18        7.09     12.77 o 
   8   2   2     2532.16     2739.93    501.85 o 
   9   2   2      507.32      652.39    146.08 o 
  10   2   2      175.33      389.15    160.76 o 
 -12   3   2        3.63       25.25     29.22 o 
 -11   3   2       92.74      147.56     30.38 o 
 -10   3   2      162.04      269.39     35.48 o 
  -9   3   2      458.69      493.79     67.11 o 
  -8   3   2      546.82      608.86     38.86 o 
  -7   3   2       21.92       14.90      8.62 o 
  -6   3   2     1174.60     1193.11     58.77 o 
  -5   3   2     6513.78     7146.89    319.21 o 
  -4   3   2     2098.84     2458.76    112.25 o 
  -3   3   2      744.56      516.59     23.11 o 
  -2   3   2      624.58      475.66     21.03 o 
  -1   3   2     5074.70     4737.14    162.61 o 
   0   3   2    28018.55    29899.52   1015.53 o 
   1   3   2       33.92       51.90      9.18 o 
   2   3   2     1098.94     1271.07     59.70 o 
   3   3   2     7647.35     8182.69    361.49 o 
   4   3   2      787.18      878.07     44.54 o 
   5   3   2      199.08      288.80     21.77 o 
   6   3   2       92.70      137.71     16.45 o 
   7   3   2       38.82       31.90     12.33 o 
   8   3   2      358.94      420.80     34.09 o 
   9   3   2      154.20      143.66     46.67 o 
  10   3   2        5.30       24.41     27.57 o 
 -12   4   2      105.65       34.76     35.23 o 
 -11   4   2        1.95       11.06     23.49 o 
 -10   4   2      696.17      607.52     91.94 o 
  -9   4   2      160.96      140.47     25.24 o 
  -8   4   2      362.92      418.92     32.32 o 
  -7   4   2      691.65      546.02     29.53 o 
  -6   4   2     1175.22     1250.53     53.64 o 
  -5   4   2     4042.71     4257.09    166.03 o 
  -4   4   2     2907.05     2606.92    102.98 o 
  -3   4   2     1307.64     1404.72     56.55 o 
  -2   4   2     3786.91     4266.93    164.54 o 
  -1   4   2     3024.59     4509.21    173.67 o 
   0   4   2    20575.69    21390.50    727.51 o 
   1   4   2    78192.40    89855.88   3049.72 o 
   2   4   2     3258.45     3666.60    164.58 o 
   3   4   2     2589.24     2687.46    122.66 o 
   4   4   2      389.89      406.74     25.57 o 
   5   4   2     1994.22     1965.99     93.47 o 
   6   4   2     2117.63     1887.34     91.18 o 
   7   4   2       40.17       35.12     16.34 o 
   8   4   2      815.12      989.49     97.92 o 
   9   4   2      406.04      411.73     68.66 o 
  10   4   2       48.53       41.40     31.96 o 
 -12   5   2        0.67        0.00     34.11 o 
 -11   5   2      202.85      193.85     36.12 o 
 -10   5   2        2.19       14.75     38.29 o 
  -9   5   2      214.88      257.25     34.23 o 
  -8   5   2      915.10     1043.53    100.44 o 
  -7   5   2      299.73      279.91     28.40 o 
  -6   5   2      796.59      830.30     38.54 o 
  -5   5   2     1178.49     1253.62     53.25 o 
  -4   5   2     2780.81     2757.59    109.10 o 
  -3   5   2     1426.54     1092.41     45.46 o 
  -2   5   2      387.85      467.73     21.92 o 
  -1   5   2       65.06       58.35      9.69 o 
   0   5   2       76.75      130.53      8.22 o 
   1   5   2     2301.43     3175.51    110.40 o 
   2   5   2     2880.22     2623.67    119.78 o 
   3   5   2      353.21      497.84     29.26 o 
   4   5   2     3701.60     3996.12    156.21 o 
   5   5   2     2243.69     2221.00     89.89 o 
   6   5   2      570.57      600.21     47.09 o 
   7   5   2      911.27      833.81     65.58 o 
   8   5   2       62.08       73.17     17.65 o 
   9   5   2       76.52       76.89     37.44 o 
  10   5   2        1.17        0.00     24.84 o 
 -11   6   2       15.89       18.10     25.63 o 
 -10   6   2      258.12      288.77     38.93 o 
  -9   6   2      330.73      392.46     43.66 o 
  -8   6   2       15.90       46.55     18.21 o 
  -7   6   2     1122.32      977.06     67.17 o 
  -6   6   2      210.35      215.34     16.92 o 
  -5   6   2     7861.74     8930.18    343.76 o 
  -4   6   2      354.05      384.15     20.80 o 
  -3   6   2     1543.56     1678.48     68.05 o 
  -2   6   2       47.44       27.83      6.21 o 
  -1   6   2      190.06       91.24      8.83 o 
   0   6   2     2195.27     2731.19    107.60 o 
   1   6   2    11004.57    12628.27    481.31 o 
   2   6   2     2008.92     1938.42     90.68 o 
   3   6   2     2487.65     2499.06    115.80 o 
   4   6   2      606.25      624.46     42.26 o 
   5   6   2     1848.86     2046.34     98.11 o 
   6   6   2     1011.26      964.78     52.82 o 
   7   6   2       25.08       38.24     13.68 o 
   8   6   2      908.81      948.64     68.46 o 
   9   6   2        3.63       11.31     16.99 o 
  10   6   2      116.27      155.77     42.97 o 
 -11   7   2      154.11      192.42     47.08 o 
 -10   7   2        7.70        0.00     19.41 o 
  -9   7   2      110.40       81.75     25.11 o 
  -8   7   2      174.45      186.02     29.18 o 
  -7   7   2        0.00        0.00     13.28 o 
  -6   7   2      313.82      334.89     26.27 o 
  -5   7   2     1605.90     1507.40     63.25 o 
  -4   7   2       49.74       76.76      9.82 o 
  -3   7   2      161.51      134.31     13.10 o 
  -2   7   2        6.80       11.91      6.27 o 
  -1   7   2     2894.28     2735.69    108.25 o 
   0   7   2       44.84       40.48      7.31 o 
   1   7   2      178.48      248.75     15.06 o 
   2   7   2      121.44      281.11     21.14 o 
   3   7   2       23.87       40.16     10.76 o 
   4   7   2     1499.54     1483.08     73.18 o 
   5   7   2      878.36      972.02     52.21 o 
   6   7   2       24.19       44.04     13.16 o 
   7   7   2      522.51      539.67     38.53 o 
   8   7   2       14.11        9.34     14.91 o 
   9   7   2      259.48      235.67     29.04 o 
  10   7   2       85.97       77.79     31.12 o 
 -11   8   2        7.59        0.00     31.06 o 
 -10   8   2       14.12        0.00     22.99 o 
  -9   8   2      395.50      365.45     43.02 o 
  -8   8   2        5.79        0.00     20.15 o 
  -7   8   2      965.20     1033.71     71.71 o 
  -6   8   2       79.16       62.54     13.45 o 
  -5   8   2     2125.70     1929.53     93.23 o 
  -4   8   2      625.66      665.57     32.28 o 
  -3   8   2      465.38      580.78     28.67 o 
  -2   8   2      581.88      402.87     22.14 o 
  -1   8   2      446.17      583.84     28.66 o 
   0   8   2      753.67     1120.53     48.30 o 
   1   8   2     5649.19     5303.12    205.52 o 
   2   8   2       14.67       23.14      9.18 o 
   3   8   2     3295.90     3401.31    156.75 o 
   4   8   2        6.13       14.40     10.27 o 
   5   8   2     2565.28     2229.84    107.58 o 
   6   8   2       72.36       65.89     15.88 o 
   7   8   2        6.17       16.13     13.80 o 
   8   8   2      100.01       85.36     19.65 o 
   9   8   2       51.24       30.41     36.41 o 
  10   8   2      230.41      282.91     42.89 o 
  11   8   2      174.62      292.42     68.03 o 
 -11   9   2      143.62      220.50     46.37 o 
 -10   9   2       25.14       43.10     28.42 o 
  -9   9   2       41.01       14.95     31.50 o 
  -8   9   2       15.72       30.20     19.32 o 
  -7   9   2      123.57      134.42     24.84 o 
  -6   9   2       14.83       11.56     12.39 o 
  -5   9   2     1899.11     1831.82    110.00 o 
  -4   9   2      126.53      130.38     16.38 o 
  -3   9   2     1066.89      984.02     43.32 o 
  -2   9   2      769.08      752.80     35.17 o 
  -1   9   2     6460.91     6838.33    304.74 o 
   0   9   2      965.34      938.90     49.54 o 
   1   9   2      873.98     1042.26     45.69 o 
   2   9   2       25.97       21.80     10.48 o 
   3   9   2       37.33       31.81     13.03 o 
   4   9   2      131.62      106.87     23.07 o 
   5   9   2      736.46      734.65     45.51 o 
   6   9   2      211.01      258.24     26.11 o 
   7   9   2      724.97      881.87     54.43 o 
   8   9   2        0.60        0.00     17.26 o 
   9   9   2      259.28      245.11     52.62 o 
  10   9   2        9.00       19.24     39.38 o 
 -10  10   2        0.79       17.40     27.14 o 
  -9  10   2       81.86       78.15     27.38 o 
  -8  10   2       82.14       57.79     24.39 o 
  -7  10   2      748.93      811.46     63.80 o 
  -6  10   2      177.63      123.65     19.17 o 
  -5  10   2      631.65      571.36     78.74 o 
  -4  10   2       53.22       56.33     13.83 o 
  -3  10   2      349.17      414.25     30.02 o 
  -2  10   2      242.60      299.53     19.46 o 
  -1  10   2      246.24      308.97     24.97 o 
   0  10   2      765.79      959.84     51.44 o 
   1  10   2     4085.20     3932.37    155.47 o 
   2  10   2       90.75       70.77     14.02 o 
   3  10   2     3098.03     3068.30    154.37 o 
   4  10   2      177.17      165.95     20.52 o 
   5  10   2       33.49       30.82     14.56 o 
   6  10   2      212.78      352.90     56.50 o 
   7  10   2       76.97       72.07     19.22 o 
   8  10   2       16.99       28.83     19.07 o 
   9  10   2       72.33       87.95     29.43 o 
  10  10   2       36.41        0.00     34.47 o 
 -10  11   2        6.69        0.00     28.98 o 
  -9  11   2        6.98       10.73     32.59 o 
  -8  11   2       21.52        1.75     21.08 o 
  -7  11   2       23.49       15.66     19.37 o 
  -6  11   2       26.74       20.06     15.61 o 
  -5  11   2      465.43      431.52     41.06 o 
  -4  11   2      190.34      206.58     22.28 o 
  -3  11   2     1177.60     1194.29     98.99 o 
  -2  11   2       80.31       89.57     16.04 o 
  -1  11   2     1060.01     1091.55     58.59 o 
   0  11   2      439.29      480.98     33.93 o 
   1  11   2      338.77      259.51     24.79 o 
   2  11   2      453.66      455.72     38.64 o 
   3  11   2       44.12       66.95     15.69 o 
   4  11   2       16.78       33.41     13.90 o 
   5  11   2      251.54      221.31     29.54 o 
   6  11   2      158.58      184.53     28.54 o 
   7  11   2      564.64      696.12     48.77 o 
   8  11   2       27.90        1.47     17.86 o 
   9  11   2       30.95       11.57     25.07 o 
  10  11   2       35.19       25.64     34.26 o 
 -10  12   2        3.84       67.44     29.74 o 
  -9  12   2      237.88      248.97     41.08 o 
  -8  12   2       71.99       51.53     24.93 o 
  -7  12   2      667.17      725.52     62.99 o 
  -6  12   2      219.39      171.93     23.85 o 
  -5  12   2      414.30      427.48     34.23 o 
  -4  12   2      786.86      756.92     47.79 o 
  -3  12   2       63.78       51.08     15.03 o 
  -2  12   2      484.86      488.26     36.00 o 
  -1  12   2     1400.70     1292.19     84.83 o 
   0  12   2     1003.96      939.04     65.34 o 
   1  12   2     1279.95     1371.75    103.80 o 
   2  12   2      452.99      414.25     33.49 o 
   3  12   2     1089.19      966.73     57.08 o 
   4  12   2        3.19       10.40     14.12 o 
   5  12   2       75.72       73.15     23.41 o 
   6  12   2      262.90      283.48     29.64 o 
   7  12   2       85.58       54.10     18.55 o 
   8  12   2       90.94       32.88     20.07 o 
   9  12   2      166.98      180.09     39.14 o 
  -9  13   2       77.48       69.25     35.13 o 
  -8  13   2       67.62        0.00     28.42 o 
  -7  13   2       20.27        0.00     18.93 o 
  -6  13   2       33.09        0.00     18.83 o 
  -5  13   2      193.89      196.73     24.19 o 
  -4  13   2      109.75       56.39     16.94 o 
  -3  13   2      420.65      406.78     33.75 o 
  -2  13   2      120.55      156.62     23.75 o 
  -1  13   2      556.08      579.10     41.20 o 
   0  13   2       58.47       58.74     35.78 o 
   1  13   2       55.55       38.66     39.49 o 
   2  13   2      758.65      640.12     44.07 o 
   3  13   2       86.66       94.05     19.35 o 
   4  13   2        1.29        0.00     13.80 o 
   5  13   2      652.27      656.02     46.86 o 
   6  13   2        6.30        0.00     30.74 o 
   7  13   2      487.89      466.92     41.00 o 
   8  13   2       13.19        0.00     23.28 o 
   9  13   2      125.04       70.60     73.90 o 
  -9  14   2       25.57       34.87     24.18 o 
  -8  14   2        6.15        0.00     27.66 o 
  -7  14   2      130.37      103.84     29.59 o 
  -6  14   2       10.80       26.38     29.68 o 
  -5  14   2      458.25      366.60     34.19 o 
  -4  14   2      775.12      695.49     60.93 o 
  -3  14   2       60.17       80.23     19.30 o 
  -2  14   2      241.84      297.66     39.36 o 
  -1  14   2      351.91      409.19     49.26 o 
   0  14   2      208.70      190.73     42.12 o 
   1  14   2      173.69      185.43     29.90 o 
   2  14   2       13.60        9.68     16.16 o 
   3  14   2      802.47      765.28     51.74 o 
   4  14   2      601.28      645.61     47.35 o 
   5  14   2      281.45      337.12     34.21 o 
   6  14   2      363.31      467.75     44.53 o 
   7  14   2        9.94        7.87     19.65 o 
   8  14   2      107.40      116.90     59.18 o 
  -8  15   2       73.89      122.99     37.18 o 
  -7  15   2        9.04        0.00     24.20 o 
  -6  15   2      171.42      195.86     34.98 o 
  -5  15   2       37.59       50.64     19.45 o 
  -4  15   2      159.11      184.45     36.80 o 
  -3  15   2      161.29      218.99     27.46 o 
  -2  15   2        1.09        2.82     16.33 o 
  -1  15   2       65.16       63.46     19.77 o 
   0  15   2       34.94       50.85     38.18 o 
   1  15   2       79.57       91.24     26.85 o 
   2  15   2       89.29      101.67     25.13 o 
   3  15   2      338.04      302.51     32.31 o 
   4  15   2        1.80        0.00     16.84 o 
   5  15   2       92.19      153.92     33.56 o 
   6  15   2       89.98       70.24     23.52 o 
   7  15   2      158.70      159.96     29.09 o 
   8  15   2        0.81        0.00     33.43 o 
  -7  16   2       74.22       72.67     33.31 o 
  -6  16   2        6.43        0.02     23.60 o 
  -5  16   2        1.75       13.29     17.99 o 
  -4  16   2      210.84      272.81     32.93 o 
  -3  16   2      223.80      228.17     50.52 o 
  -2  16   2      356.02      400.89     38.12 o 
  -1  16   2        0.20       31.17     19.83 o 
   0  16   2      307.80      193.66     33.58 o 
   1  16   2       54.43       70.00     26.44 o 
   2  16   2        9.70       28.39     22.15 o 
   3  16   2       92.37       91.65     23.34 o 
   4  16   2        4.87       14.21     19.68 o 
   5  16   2       19.02       49.71     22.61 o 
   6  16   2      263.18      267.86     35.13 o 
   7  16   2        0.45        6.73     23.74 o 
  -7  17   2        1.71        0.48     35.23 o 
  -6  17   2        2.68        0.00     35.95 o 
  -5  17   2       42.05       56.89     33.30 o 
  -4  17   2       97.30      145.31     26.91 o 
  -3  17   2      316.96      315.94     63.81 o 
  -2  17   2        0.32        0.00     18.41 o 
  -1  17   2      112.22       63.90     25.98 o 
   0  17   2      269.28      246.91     38.14 o 
   1  17   2        5.28        0.00     58.61 o 
   2  17   2      653.91      523.05     54.59 o 
   3  17   2      174.03      144.52     27.18 o 
   4  17   2       89.12      146.34     27.59 o 
   5  17   2      167.94      188.59     31.20 o 
   6  17   2       97.30      133.14     30.84 o 
  -6  18   2       13.72        5.85     34.52 o 
  -5  18   2       38.37       34.94     38.75 o 
  -4  18   2      213.57      182.70     30.68 o 
  -3  18   2        0.54        0.00     20.44 o 
  -2  18   2      643.60      591.08     49.61 o 
  -1  18   2       79.51       50.12     35.84 o 
   0  18   2      103.59       88.79     56.16 o 
   1  18   2        9.01        0.00     23.63 o 
   2  18   2       10.92       27.29     25.16 o 
   3  18   2       39.45       47.72     22.77 o 
   4  18   2       13.78       10.18     22.81 o 
   5  18   2       43.43       38.66     25.80 o 
   6  18   2      171.42      131.78     38.48 o 
  -5  19   2       22.32        0.00     41.32 o 
  -4  19   2      161.83      153.67     40.63 o 
  -3  19   2       41.24       30.77     24.00 o 
  -2  19   2        9.75        0.00     37.21 o 
  -1  19   2       71.05      102.20     40.98 o 
   0  19   2      156.55      200.83     38.28 o 
   1  19   2        0.19        0.00     23.26 o 
   2  19   2      315.36      369.44     92.34 o 
   3  19   2        0.14        8.68     32.07 o 
   4  19   2       90.76      100.77     29.69 o 
  -3  20   2        0.73       15.25     24.71 o 
  -2  20   2      134.63       93.17     43.20 o 
  -1  20   2       25.17       15.94     28.02 o 
   0  20   2       94.31      163.19     35.63 o 
   1  20   2       22.05       36.36     27.98 o 
   2  20   2       72.04       95.81     31.69 o 
   3  20   2       34.62       29.30     26.43 o 
 -11   0   3      119.30      109.34     38.81 o 
  -9   0   3       18.59       33.33     25.22 o 
  -7   0   3        8.41        0.00     13.92 o 
  -5   0   3     2480.70     2226.24    126.33 o 
  -3   0   3       39.21       71.28      7.88 o 
  -1   0   3     2006.13      974.38     55.13 o 
   1   0   3      661.14      370.49     46.00 o 
   3   0   3       15.46       29.79     11.98 o 
   5   0   3      595.28      605.51     62.66 o 
   7   0   3      473.30      352.92     50.91 o 
   9   0   3      664.43      644.09     80.24 o 
 -12   1   3        0.00       13.70     35.38 o 
 -11   1   3      100.34      125.78     39.04 o 
 -10   1   3       18.20        3.58     17.63 o 
  -9   1   3       78.51       84.25     21.05 o 
  -8   1   3     1031.00     1003.63     67.81 o 
  -7   1   3       63.53       87.31     13.21 o 
  -6   1   3      105.57      141.28     12.03 o 
  -5   1   3     3682.84     3298.36    129.96 o 
  -4   1   3        7.35       16.26      4.49 o 
  -3   1   3    12274.98    11336.77    434.81 o 
  -2   1   3     3650.32     3564.47    159.58 o 
  -1   1   3      198.79      193.68     11.89 o 
   0   1   3    12115.77    11550.21    442.26 o 
   1   1   3     9872.92    12543.32    427.56 o 
   2   1   3     3607.51     3169.57    110.14 o 
   3   1   3      635.64      800.22     39.48 o 
   4   1   3      925.47      903.34     45.20 o 
   5   1   3      364.17      430.32     40.52 o 
   6   1   3      875.76      840.70     90.80 o 
   7   1   3     3032.16     2758.54    161.53 o 
   8   1   3      212.07      210.16     23.88 o 
   9   1   3      358.04      323.43     32.10 o 
  10   1   3       27.50       88.00     38.46 o 
 -12   2   3        5.13       31.69     31.48 o 
 -11   2   3       64.89       20.89     30.70 o 
 -10   2   3       31.27        0.00     22.71 o 
  -9   2   3     1136.64     1022.62     90.74 o 
  -8   2   3      109.69      102.48     20.05 o 
  -7   2   3     1141.52     1209.64     61.75 o 
  -6   2   3     1476.82     1377.48     58.34 o 
  -5   2   3     1096.82     1432.50     59.17 o 
  -4   2   3       41.25       57.65      6.72 o 
  -3   2   3      831.95      769.78     32.32 o 
  -2   2   3     4023.06     2895.30    112.61 o 
  -1   2   3      669.35      994.51     35.87 o 
   0   2   3      122.82       44.82      4.35 o 
   1   2   3   102009.26   111764.91   3794.28 o 
   2   2   3      769.04      977.47     36.12 o 
   3   2   3     1942.85     1930.36     88.83 o 
   4   2   3        8.98        0.11      6.08 o 
   5   2   3        2.63        4.08      7.77 o 
   6   2   3       31.62       54.63     11.60 o 
   7   2   3      272.22      265.06     38.11 o 
   8   2   3      355.09      326.34     34.30 o 
   9   2   3      218.99      350.90    167.05 o 
  10   2   3       89.69      216.19    317.19 o 
 -12   3   3        2.58        7.98     63.86 o 
 -11   3   3      158.16      147.79     31.53 o 
 -10   3   3      144.45      120.24     26.98 o 
  -9   3   3     1081.06      996.41     71.27 o 
  -8   3   3        8.71        5.00     13.68 o 
  -7   3   3      664.19      662.52     39.50 o 
  -6   3   3      110.44      129.54     12.10 o 
  -5   3   3     3714.91     4016.74    157.55 o 
  -4   3   3      876.85      867.98     37.18 o 
  -3   3   3    17012.20    17091.62    654.35 o 
  -2   3   3      600.19      600.72     23.20 o 
  -1   3   3      268.77      230.92     12.99 o 
   0   3   3     2183.39     1836.00     64.35 o 
   1   3   3    22797.78    26578.13    903.83 o 
   2   3   3     8832.21     8633.61    329.98 o 
   3   3   3     1889.01     1444.87     90.71 o 
   4   3   3        9.52       17.18      7.69 o 
   5   3   3     7115.45     7807.21    347.83 o 
   6   3   3       73.73       89.28     14.40 o 
   7   3   3     3210.30     3167.17    450.63 o 
   8   3   3      464.41      477.57     41.75 o 
   9   3   3      199.61      277.18     58.58 o 
  10   3   3      138.97      174.17     44.60 o 
 -12   4   3      130.93      158.76     42.24 o 
 -11   4   3       37.60       59.08     38.75 o 
 -10   4   3      141.74       87.51     24.13 o 
  -9   4   3     1074.84     1246.23     86.80 o 
  -8   4   3       63.99       82.94     16.26 o 
  -7   4   3     1093.52     1045.37     48.14 o 
  -6   4   3      486.16      587.77     26.46 o 
  -5   4   3      443.54      567.00     25.18 o 
  -4   4   3     6171.43     6579.51    227.21 o 
  -3   4   3       25.09       14.16      4.56 o 
  -2   4   3       96.77       51.98      6.44 o 
  -1   4   3     1603.83     2283.61     80.07 o 
   0   4   3     8995.42     9459.20    323.29 o 
   1   4   3    25141.10    30300.79   1030.13 o 
   2   4   3      199.73      312.95     35.21 o 
   3   4   3      964.04     1077.18     88.15 o 
   4   4   3      274.12      310.53     32.99 o 
   5   4   3      252.66      319.12     24.33 o 
   6   4   3       44.35       46.58     12.56 o 
   7   4   3      324.61      324.89     28.36 o 
   8   4   3      414.59      403.60     44.01 o 
   9   4   3       49.51       66.68     22.35 o 
  10   4   3       89.37      153.36    107.46 o 
 -12   5   3       13.53       21.95     36.97 o 
 -11   5   3      135.73      256.74     39.50 o 
 -10   5   3      135.14      147.65     28.94 o 
  -9   5   3      111.03       64.84     35.44 o 
  -8   5   3      339.96      312.49     35.73 o 
  -7   5   3      275.93      341.48     41.66 o 
  -6   5   3      372.54      348.30     19.43 o 
  -5   5   3      489.22      534.67     24.53 o 
  -4   5   3     1373.65     1749.61     64.00 o 
  -3   5   3       20.30       44.09      6.20 o 
  -2   5   3       92.27      118.00      8.47 o 
  -1   5   3     2650.55     2747.64     96.38 o 
   0   5   3      989.05     1216.56     44.42 o 
   1   5   3     3113.97     3418.24    119.13 o 
   2   5   3    13651.61    14906.93    568.12 o 
   3   5   3      121.96      161.30     16.19 o 
   4   5   3     1215.73     1216.15     60.74 o 
   5   5   3      785.20      780.13     43.88 o 
   6   5   3        0.01       22.36     23.46 o 
   7   5   3      328.32      289.77     26.72 o 
   8   5   3      206.47      230.30     46.74 o 
   9   5   3       47.97       36.91     18.25 o 
  10   5   3        6.55       29.22     54.22 o 
 -11   6   3       25.41       82.82     29.90 o 
 -10   6   3      159.92      139.34     28.73 o 
  -9   6   3      358.66      278.47     36.59 o 
  -8   6   3       27.52       27.13     13.83 o 
  -7   6   3      332.00      474.66     42.49 o 
  -6   6   3      645.88      672.39     34.76 o 
  -5   6   3      534.34      727.21     34.55 o 
  -4   6   3     5001.45     4692.83    182.81 o 
  -3   6   3      698.70      882.54     38.33 o 
  -2   6   3      187.47      194.13     11.69 o 
  -1   6   3       38.04       46.31      7.74 o 
   0   6   3     1129.17     1453.30     53.02 o 
   1   6   3     9146.47     9810.12    336.29 o 
   2   6   3     1050.94      963.07     48.75 o 
   3   6   3      291.29      375.88     25.45 o 
   4   6   3     4227.11     4413.97    200.53 o 
   5   6   3      953.82     1081.26     56.68 o 
   6   6   3     1430.08     1572.57     79.14 o 
   7   6   3       54.35       28.74     14.56 o 
   8   6   3     1034.33     1114.87     63.89 o 
   9   6   3      121.68      126.84     23.67 o 
  10   6   3       24.27       41.20     48.62 o 
  11   6   3      114.78      199.63     86.17 o 
 -11   7   3       28.96       36.30     30.12 o 
 -10   7   3      291.11      257.57     42.63 o 
  -9   7   3       40.42       80.00     32.47 o 
  -8   7   3      943.03      959.37     57.38 o 
  -7   7   3       56.21       57.30     22.11 o 
  -6   7   3     1335.51     1473.37     73.60 o 
  -5   7   3      942.63      854.24     39.56 o 
  -4   7   3      843.82      822.68     37.53 o 
  -3   7   3       65.03       46.70      9.18 o 
  -2   7   3     1026.84     1019.13     43.71 o 
  -1   7   3      639.30      466.26     21.97 o 
   0   7   3     7871.96     9095.48    312.40 o 
   1   7   3     2119.26     2498.23     88.94 o 
   2   7   3    19800.24    20072.65    882.77 o 
   3   7   3      849.38      914.73     48.04 o 
   4   7   3      481.87      555.09     35.15 o 
   5   7   3     2320.40     1813.00     89.03 o 
   6   7   3        0.58        3.29     11.52 o 
   7   7   3       53.11       59.11     16.45 o 
   8   7   3      217.42      319.26     59.24 o 
   9   7   3      238.22      215.45     28.89 o 
  10   7   3      204.87      248.79     41.57 o 
  11   7   3        0.17       50.79     66.54 o 
 -11   8   3        0.10        0.00     29.51 o 
 -10   8   3       58.11       84.53     37.21 o 
  -9   8   3        9.70        0.00     17.16 o 
  -8   8   3        9.82        5.15     13.75 o 
  -7   8   3      414.67      489.63     36.91 o 
  -6   8   3     1093.44      819.89     59.29 o 
  -5   8   3       88.97       89.69     14.23 o 
  -4   8   3     3035.99     3236.88    128.74 o 
  -3   8   3       26.58       10.63     10.23 o 
  -2   8   3     2903.90     2605.00    104.27 o 
  -1   8   3      812.00      730.13     30.02 o 
   0   8   3     6699.74     7499.50    258.83 o 
   1   8   3       19.85       16.10      7.48 o 
   2   8   3      695.94      670.07     38.52 o 
   3   8   3     1078.98     1125.71     58.13 o 
   4   8   3      643.17      660.38     40.62 o 
   5   8   3       58.15       82.27     24.91 o 
   6   8   3      833.62      931.69     54.49 o 
   7   8   3       24.35       17.96     14.88 o 
   8   8   3      380.72      320.75     32.36 o 
   9   8   3       22.17       19.65     18.31 o 
  10   8   3      159.29      196.74     39.98 o 
  11   8   3       56.48       67.46     70.42 o 
 -11   9   3        0.57        0.00     34.24 o 
 -10   9   3       80.28       37.17     26.98 o 
  -9   9   3       40.51       25.06     31.27 o 
  -8   9   3      148.82      198.37     32.07 o 
  -7   9   3       16.97       40.11     19.42 o 
  -6   9   3      405.08      396.65     39.02 o 
  -5   9   3       72.41       87.15     15.18 o 
  -4   9   3      707.51      615.14     37.14 o 
  -3   9   3       21.77       27.33      8.74 o 
  -2   9   3      483.06      366.24     21.77 o 
  -1   9   3       23.56       23.95      6.88 o 
   0   9   3     1540.07     1716.77     63.66 o 
   1   9   3        6.74       21.05     11.86 o 
   2   9   3     2090.91     1907.03     92.25 o 
   3   9   3      199.34      164.05     18.45 o 
   4   9   3      591.41      680.95     42.61 o 
   5   9   3      288.44      245.61     24.47 o 
   6   9   3        4.82        0.00     12.65 o 
   7   9   3       80.90       72.32     19.84 o 
   8   9   3      197.12      149.51     30.05 o 
   9   9   3       14.67       27.18     20.25 o 
  10   9   3      156.74      232.02     80.92 o 
 -10  10   3       24.28        0.00     27.62 o 
  -9  10   3        9.31       37.02     24.26 o 
  -8  10   3       15.24       22.05     16.93 o 
  -7  10   3       43.54       54.06     20.65 o 
  -6  10   3      429.33      454.86     43.90 o 
  -5  10   3       30.27       54.38     14.55 o 
  -4  10   3      402.96      419.04     30.75 o 
  -3  10   3      144.00      219.94     21.20 o 
  -2  10   3      649.96      555.13     34.70 o 
  -1  10   3       24.30       15.87      7.23 o 
   0  10   3       35.59       44.60      9.02 o 
   1  10   3        9.62        9.47     10.58 o 
   2  10   3       32.51       43.61     13.29 o 
   3  10   3        8.46        0.00     10.71 o 
   4  10   3      755.09      716.31     44.95 o 
   5  10   3      859.08      768.17     48.42 o 
   6  10   3      586.43      572.42     41.61 o 
   7  10   3       89.08      116.51     22.13 o 
   8  10   3      482.76      426.52     38.29 o 
   9  10   3       20.79       30.08     26.46 o 
  10  10   3       58.97        0.00     31.29 o 
 -10  11   3      140.73      176.94     37.55 o 
  -9  11   3        1.12       18.12     23.28 o 
  -8  11   3      438.68      406.73     50.59 o 
  -7  11   3       82.85       27.65     20.43 o 
  -6  11   3      483.79      467.51     45.65 o 
  -5  11   3      403.09      296.76     27.66 o 
  -4  11   3      139.90      165.32     20.47 o 
  -3  11   3      122.92      133.31     18.36 o 
  -2  11   3      507.12      458.84     27.07 o 
  -1  11   3     1082.45     1010.14     41.08 o 
   0  11   3     3089.08     3297.70    191.60 o 
   1  11   3      708.97      835.23     60.79 o 
   2  11   3     2117.22     2097.39    116.01 o 
   3  11   3        3.94        8.47     12.65 o 
   4  11   3       36.03       43.51     14.67 o 
   5  11   3       19.12       10.36     13.52 o 
   6  11   3       11.88        0.00     14.04 o 
   7  11   3       43.99       20.70     17.17 o 
   8  11   3      134.63      125.90     41.43 o 
   9  11   3        0.76        0.00     26.50 o 
  10  11   3       47.02       35.56     36.62 o 
 -10  12   3       73.02      127.49     63.23 o 
  -9  12   3       72.22      106.69     33.30 o 
  -8  12   3        1.52        2.37     21.90 o 
  -7  12   3        8.35       34.17     21.07 o 
  -6  12   3      447.18      509.78     49.46 o 
  -5  12   3       33.91       30.92     15.90 o 
  -4  12   3     3111.42     2910.37    138.54 o 
  -3  12   3       19.20       44.41     15.08 o 
  -2  12   3     1548.21     1523.16     78.26 o 
  -1  12   3      115.17      126.56     15.39 o 
   0  12   3      689.24      663.87     65.52 o 
   1  12   3      175.07      194.13     57.24 o 
   2  12   3      367.57      326.14     41.84 o 
   3  12   3       72.33       67.66     17.40 o 
   4  12   3      346.40      348.08     32.06 o 
   5  12   3      208.38      183.32     24.12 o 
   6  12   3      736.05      787.53     54.04 o 
   7  12   3       11.86        0.00     15.98 o 
   8  12   3      111.78       96.78     23.90 o 
   9  12   3        6.07       13.59     28.93 o 
  -9  13   3        2.26        0.00     25.55 o 
  -8  13   3       90.80       94.32     24.37 o 
  -7  13   3       40.54       54.43     24.11 o 
  -6  13   3      118.96      170.03     47.65 o 
  -5  13   3      797.72      669.34     45.60 o 
  -4  13   3       92.16      112.20     19.45 o 
  -3  13   3      132.99      127.09     20.60 o 
  -2  13   3      681.94      632.78     59.83 o 
  -1  13   3       30.24       13.11     14.97 o 
   0  13   3      289.04      337.02     30.95 o 
   1  13   3       72.10       91.78     22.05 o 
   2  13   3      392.07      495.65     38.85 o 
   3  13   3      394.60      411.37     38.20 o 
   4  13   3      691.31      725.78     65.29 o 
   5  13   3      209.53      252.16     28.95 o 
   6  13   3        2.33       23.35     17.04 o 
   7  13   3      134.01       83.62     22.45 o 
   8  13   3       62.97       56.74     22.85 o 
   9  13   3        6.22        0.00     31.58 o 
  -9  14   3       65.80       84.59     33.13 o 
  -8  14   3       14.07       26.44     21.38 o 
  -7  14   3       56.00       11.78     18.29 o 
  -6  14   3       44.42       39.10     23.01 o 
  -5  14   3      367.21      433.18     36.19 o 
  -4  14   3        4.74        8.07     14.98 o 
  -3  14   3      264.52      307.91     30.59 o 
  -2  14   3       85.26      120.47     20.84 o 
  -1  14   3      111.85      165.71     22.90 o 
   0  14   3      246.19      277.02     36.16 o 
   1  14   3      236.60      319.39     38.41 o 
   2  14   3      122.18      131.13     22.55 o 
   3  14   3       49.82       43.65     18.69 o 
   4  14   3       10.90       23.87     17.14 o 
   5  14   3       14.48       12.37     18.15 o 
   6  14   3      758.74      742.48     53.78 o 
   7  14   3       30.90       11.70     21.96 o 
   8  14   3      135.86      142.99     32.72 o 
  -8  15   3       53.26       68.43     25.54 o 
  -7  15   3        0.65        0.00     19.94 o 
  -6  15   3        1.23       27.38     18.38 o 
  -5  15   3       58.94       83.94     52.28 o 
  -4  15   3       93.62       65.17     30.27 o 
  -3  15   3       44.33        9.86     16.68 o 
  -2  15   3        2.18        5.61     16.45 o 
  -1  15   3      460.37      443.17     41.02 o 
   0  15   3        4.81        7.65     21.23 o 
   1  15   3       31.15       30.31     43.26 o 
   2  15   3       21.12       21.71     21.98 o 
   3  15   3        4.66        0.00     21.89 o 
   4  15   3      278.09      277.16     74.74 o 
   5  15   3      156.23      252.75     36.89 o 
   6  15   3        2.16        0.00     17.96 o 
   7  15   3      132.86       66.84     34.85 o 
   8  15   3        6.31       13.34     38.55 o 
  -7  16   3       38.22       53.06     23.94 o 
  -6  16   3      261.11      297.83     56.45 o 
  -5  16   3      161.08      141.80     41.60 o 
  -4  16   3      258.10      268.65     26.69 o 
  -3  16   3       14.17       29.31     22.41 o 
  -2  16   3      455.08      412.08     38.33 o 
  -1  16   3      446.13      408.59     38.02 o 
   0  16   3       34.32       24.17     35.21 o 
   1  16   3      276.33      364.60     44.58 o 
   2  16   3        0.49        0.00     20.36 o 
   3  16   3      234.45      219.16     29.48 o 
   4  16   3      105.89      114.79     24.99 o 
   5  16   3       83.01       95.08     43.96 o 
   6  16   3      214.34      246.27     33.87 o 
   7  16   3        0.36        0.00     41.19 o 
  -7  17   3        0.59        8.45     54.39 o 
  -6  17   3        9.17       16.56     21.10 o 
  -5  17   3      133.89      147.36     32.68 o 
  -4  17   3        1.15        0.00     18.99 o 
  -3  17   3      155.23      110.12     28.11 o 
  -2  17   3       67.86       92.70     24.25 o 
  -1  17   3      223.01      165.52     33.29 o 
   0  17   3      128.97      107.04     60.09 o 
   1  17   3       73.25       49.84     26.47 o 
   2  17   3      171.21      195.35     60.78 o 
   3  17   3       13.32        0.00     22.04 o 
   4  17   3       14.13       18.75     36.90 o 
   5  17   3      211.10      206.66     32.79 o 
   6  17   3        5.76        5.40     25.07 o 
  -6  18   3       46.10        2.74     42.69 o 
  -5  18   3      207.17      186.22     39.07 o 
  -4  18   3       18.57       14.52     21.98 o 
  -3  18   3        2.90       19.73     22.71 o 
  -2  18   3      151.50      182.12     34.31 o 
  -1  18   3      358.98      397.81     70.65 o 
   0  18   3       17.47        0.00     23.81 o 
   1  18   3      317.71      220.97     37.93 o 
   2  18   3        5.03        0.00     22.97 o 
   3  18   3      206.70      256.03     40.61 o 
   4  18   3        5.64       20.96     21.73 o 
   5  18   3       46.92       78.41     29.35 o 
  -5  19   3      177.29      195.52     63.46 o 
  -4  19   3        1.54        0.00     22.10 o 
  -3  19   3      301.09      377.38     42.31 o 
  -2  19   3        3.00       13.68     32.91 o 
  -1  19   3      205.63      149.91     35.51 o 
   0  19   3       16.15        7.43     46.11 o 
   1  19   3        4.91        0.00     29.73 o 
   2  19   3        9.44       13.02     24.34 o 
   3  19   3       27.08       12.30     24.62 o 
   4  19   3       30.54       57.25     28.03 o 
  -3  20   3        2.66        0.00     23.37 o 
  -2  20   3        8.80       51.52     33.53 o 
  -1  20   3      169.91      131.53     33.08 o 
   0  20   3        4.00        0.00     36.12 o 
   1  20   3      167.85      214.22     39.09 o 
   2  20   3       10.58       14.36     24.80 o 
 -10   0   4       10.99       85.95     32.64 o 
  -8   0   4        5.56       21.80     22.26 o 
  -6   0   4     9512.29     8377.44    459.00 o 
  -4   0   4     7846.47     9384.69    510.50 o 
  -2   0   4     3391.65     2928.35    160.82 o 
   0   0   4     2430.19     2862.61    158.19 o 
   2   0   4     3170.91     3572.31    159.25 o 
   4   0   4     7353.87     6712.39    524.01 o 
   6   0   4      138.77      170.30     32.76 o 
   8   0   4      679.95      636.10     77.73 o 
  10   0   4       74.98       96.45     40.06 o 
 -12   1   4       78.40        0.00     40.29 o 
 -11   1   4       18.86        0.00     26.59 o 
 -10   1   4      390.45      381.47     75.79 o 
  -9   1   4       20.34       27.67     16.73 o 
  -8   1   4      389.14      337.02     35.26 o 
  -7   1   4      101.83       68.43     16.58 o 
  -6   1   4     2733.73     2622.94    105.26 o 
  -5   1   4        7.68        2.09      7.29 o 
  -4   1   4     1120.57     1586.30     63.79 o 
  -3   1   4      562.50      542.46     28.06 o 
  -2   1   4      923.26      940.21     44.80 o 
  -1   1   4        6.61       16.32      4.37 o 
   0   1   4     3667.13     3647.60    141.73 o 
   1   1   4      152.30      156.15     10.74 o 
   2   1   4      653.39      556.79     22.21 o 
   3   1   4      125.36      191.53     13.78 o 
   4   1   4      680.63      810.98     41.71 o 
   5   1   4      177.48      114.77     13.72 o 
   6   1   4       38.10       21.04     10.62 o 
   7   1   4       35.31       66.04     14.22 o 
   8   1   4      748.72      647.49     43.46 o 
   9   1   4       25.72        8.16     21.19 o 
  10   1   4      308.16      398.92     67.57 o 
 -12   2   4      163.04      117.95     39.59 o 
 -11   2   4       43.73       45.43     34.24 o 
 -10   2   4       97.14       98.50     25.02 o 
  -9   2   4       42.06        0.00     17.22 o 
  -8   2   4      142.81      168.15     47.60 o 
  -7   2   4       56.97      178.65     24.47 o 
  -6   2   4     4328.84     4054.22    185.62 o 
  -5   2   4      769.20      650.54     29.62 o 
  -4   2   4    11493.50    12931.39    496.19 o 
  -3   2   4        0.94        7.30      5.50 o 
  -2   2   4     1955.74     2330.90     91.47 o 
  -1   2   4     5461.70     5994.09    231.20 o 
   0   2   4     3877.81     3699.50    142.64 o 
   1   2   4      529.96      823.83     35.02 o 
   2   2   4      263.15      345.75     15.49 o 
   3   2   4      412.41      535.58     25.24 o 
   4   2   4    14892.47    14220.98    626.40 o 
   5   2   4      817.74      929.42     48.26 o 
   6   2   4     2490.33     2225.07    105.70 o 
   7   2   4      561.21      555.90     37.15 o 
   8   2   4      849.10      885.04     63.61 o 
   9   2   4       34.39      102.62    239.58 o 
  10   2   4        1.46       15.52     35.15 o 
 -12   3   4       79.80       78.02     36.48 o 
 -11   3   4       19.58       34.64     49.88 o 
 -10   3   4      435.61      538.16     73.73 o 
  -9   3   4        1.17        0.00     16.77 o 
  -8   3   4      350.35      314.04     34.17 o 
  -7   3   4        6.90       17.20     13.07 o 
  -6   3   4     2039.91     1721.45    111.08 o 
  -5   3   4     1826.94     1750.29     71.10 o 
  -4   3   4        1.27       16.13      5.34 o 
  -3   3   4      715.51      812.84     34.55 o 
  -2   3   4      245.52      380.96     16.31 o 
  -1   3   4      400.94      348.57     15.04 o 
   0   3   4     1768.49     1531.02     54.62 o 
   1   3   4    40274.09    46037.16   1564.12 o 
   2   3   4     1208.71     1763.54     70.28 o 
   3   3   4       20.44       35.94      6.00 o 
   4   3   4      576.35      557.97     49.86 o 
   5   3   4     1004.18      863.06     46.14 o 
   6   3   4      399.13      289.46     28.55 o 
   7   3   4       97.19      126.83     24.93 o 
   8   3   4      485.96      790.20    228.54 o 
   9   3   4       76.13      169.05    183.99 o 
  10   3   4      111.20      190.13    237.47 o 
 -12   4   4      141.39      171.91     44.24 o 
 -11   4   4      155.23      188.40     35.47 o 
 -10   4   4       46.47       80.48     25.45 o 
  -9   4   4      483.74      558.39     51.96 o 
  -8   4   4      115.54       62.58     15.09 o 
  -7   4   4       97.31       71.63     13.13 o 
  -6   4   4     2312.60     2375.92    112.45 o 
  -5   4   4      257.06      314.11     16.54 o 
  -4   4   4     2268.39     1878.25     68.05 o 
  -3   4   4     2698.93     3119.33    109.40 o 
  -2   4   4     5770.12     6070.90    209.02 o 
  -1   4   4     7345.48     6860.17    235.55 o 
   0   4   4      962.63     1072.13     39.40 o 
   1   4   4     1762.91     1979.09     70.59 o 
   2   4   4     3950.94     4208.63    146.22 o 
   3   4   4      770.97      971.69     41.58 o 
   4   4   4     3754.26     3756.63    171.05 o 
   5   4   4      788.27      751.88     42.69 o 
   6   4   4      653.32      606.50     78.78 o 
   7   4   4      883.70      900.99     66.69 o 
   8   4   4      343.67      280.69     79.10 o 
   9   4   4      156.74      208.25    120.64 o 
  10   4   4       42.84      118.95     68.03 o 
  11   4   4      110.51      981.82    266.63 o 
 -11   5   4      131.51      143.77     33.78 o 
 -10   5   4      334.44      305.82     59.69 o 
  -9   5   4        1.39        0.00     16.10 o 
  -8   5   4       46.43       44.34     18.82 o 
  -7   5   4      299.80      257.44     20.40 o 
  -6   5   4       39.43       50.25     10.07 o 
  -5   5   4      738.33      851.00     34.51 o 
  -4   5   4     2836.27     3109.11    110.12 o 
  -3   5   4      106.36      106.60      8.68 o 
  -2   5   4     2554.36     2616.32     92.44 o 
  -1   5   4       61.43       46.59      7.69 o 
   0   5   4     4949.41     5527.33    190.55 o 
   1   5   4     6167.75     7931.07    247.59 o 
   2   5   4      933.68     1002.43     38.18 o 
   3   5   4     2235.08     1869.56     88.55 o 
   4   5   4     1151.13     1168.30     59.10 o 
   5   5   4      892.08      880.31     48.34 o 
   6   5   4     1174.25     1196.09     75.70 o 
   7   5   4      551.76      509.06     45.25 o 
   8   5   4      506.27      644.12     94.20 o 
   9   5   4       10.55       34.85     25.60 o 
  10   5   4        1.55        0.00     29.02 o 
  11   5   4        7.89       37.55    115.05 o 
 -11   6   4      225.26      179.86     39.49 o 
 -10   6   4        0.62       17.54     21.90 o 
  -9   6   4      538.58      645.36     69.68 o 
  -8   6   4        1.37        0.93     16.30 o 
  -7   6   4      997.02      994.58     71.86 o 
  -6   6   4      811.99      738.98     51.25 o 
  -5   6   4      700.98      751.09     32.12 o 
  -4   6   4       92.82      119.08     10.33 o 
  -3   6   4     1481.59     1915.32     69.44 o 
  -2   6   4      256.19      261.52     14.23 o 
  -1   6   4     3138.74     2926.23    103.07 o 
   0   6   4       77.25       49.14      6.37 o 
   1   6   4    10570.25    12355.76    384.71 o 
   2   6   4       13.48       21.13      5.57 o 
   3   6   4      272.33      215.09     20.57 o 
   4   6   4     2815.84     2608.01    122.39 o 
   5   6   4      133.60      125.29     16.75 o 
   6   6   4      525.71      483.42     35.20 o 
   7   6   4      468.91      412.78     33.64 o 
   8   6   4      108.60      155.90     23.31 o 
   9   6   4      410.52      396.57    148.72 o 
  10   6   4       94.13      163.14     96.16 o 
  11   6   4       91.16      326.21    111.17 o 
 -11   7   4      133.28      161.14     37.64 o 
 -10   7   4       38.46        1.53     20.49 o 
  -9   7   4        0.37        0.00     22.26 o 
  -8   7   4       96.32      128.65     26.22 o 
  -7   7   4      342.88      267.07     41.59 o 
  -6   7   4        4.36       10.57     11.60 o 
  -5   7   4     1371.52     1159.49     45.95 o 
  -4   7   4     1024.70     1061.19     41.81 o 
  -3   7   4      276.55      266.76     18.83 o 
  -2   7   4       51.22       47.81      8.79 o 
  -1   7   4     1325.52     1141.72     43.32 o 
   0   7   4      512.52      381.95     18.49 o 
   1   7   4     1407.06     1444.18     53.62 o 
   2   7   4     8197.01     8333.38    287.29 o 
   3   7   4     1306.79     1213.08     61.36 o 
   4   7   4        1.29        4.32     10.00 o 
   5   7   4     1123.52     1062.90     69.28 o 
   6   7   4       13.81       14.36     12.93 o 
   7   7   4      205.53      169.25     22.16 o 
   8   7   4      407.65      514.54     59.67 o 
   9   7   4        2.36       23.28     21.39 o 
  10   7   4        7.39       11.50     29.49 o 
  11   7   4        9.68        0.00     80.13 o 
 -11   8   4      149.85      116.65     53.82 o 
 -10   8   4        0.27        2.80     22.62 o 
  -9   8   4      371.21      344.74     42.77 o 
  -8   8   4        0.44        0.00     18.29 o 
  -7   8   4      399.04      571.87     48.09 o 
  -6   8   4      254.29      205.59     25.98 o 
  -5   8   4      243.69      212.49     23.91 o 
  -4   8   4      364.05      393.08     24.16 o 
  -3   8   4       29.66       18.68      7.24 o 
  -2   8   4     3407.92     3010.40    107.29 o 
  -1   8   4     4318.40     4283.72    150.14 o 
   0   8   4     1418.63     1505.35     55.68 o 
   1   8   4    19360.34    20069.01    684.65 o 
   2   8   4     1053.95     1117.08     57.72 o 
   3   8   4      928.88     1053.65     55.39 o 
   4   8   4       85.51      107.04     16.36 o 
   5   8   4      261.49      274.73     36.99 o 
   6   8   4      140.80      147.19     26.11 o 
   7   8   4      296.56      315.70     30.29 o 
   8   8   4        1.11        3.33     17.98 o 
   9   8   4      706.48      744.15     75.75 o 
  10   8   4        5.07       60.72     54.90 o 
 -11   9   4       40.93       38.93     36.40 o 
 -10   9   4        0.44        0.00     23.92 o 
  -9   9   4       94.43      122.87     28.86 o 
  -8   9   4       26.72       68.04     23.44 o 
  -7   9   4      516.53      461.26     36.84 o 
  -6   9   4        0.20        0.00     11.73 o 
  -5   9   4     1118.97      957.79     45.96 o 
  -4   9   4        8.08       14.41      8.37 o 
  -3   9   4     3370.13     3371.04    120.29 o 
  -2   9   4      330.68      360.21     19.56 o 
  -1   9   4       77.68      136.75     11.58 o 
   0   9   4      754.29      865.32     35.26 o 
   1   9   4      800.38      738.92     34.67 o 
   2   9   4     1536.69     1618.15     79.81 o 
   3   9   4     1444.16     1634.04     81.29 o 
   4   9   4      113.58      108.65     18.51 o 
   5   9   4        7.28       26.95     21.12 o 
   6   9   4      126.78      114.29     19.53 o 
   7   9   4      698.94      708.80     48.40 o 
   8   9   4       97.58      141.99     24.53 o 
   9   9   4       32.63       24.24     21.23 o 
  10   9   4        5.56        0.00     52.28 o 
 -10  10   4        0.24        0.00     28.41 o 
  -9  10   4      398.34      407.07     48.18 o 
  -8  10   4       90.90       78.29     30.76 o 
  -7  10   4       60.90       49.11     16.62 o 
  -6  10   4        0.18        0.00     15.12 o 
  -5  10   4       40.77       18.93     11.16 o 
  -4  10   4        0.86        0.00      9.67 o 
  -3  10   4      148.68      196.79     15.27 o 
  -2  10   4      111.22      153.35     16.22 o 
  -1  10   4     1666.89     1837.30     68.44 o 
   0  10   4      859.67      996.04     40.14 o 
   1  10   4     2460.43     2354.43    138.50 o 
   2  10   4       99.64      121.62     21.08 o 
   3  10   4      947.98     1151.74     62.31 o 
   4  10   4        0.40        0.00     11.32 o 
   5  10   4      320.62      249.59     26.69 o 
   6  10   4      181.57      180.03     23.95 o 
   7  10   4      447.56      501.12     51.83 o 
   8  10   4        0.77       14.52     19.20 o 
   9  10   4      290.06      270.26     35.06 o 
  10  10   4        3.69        0.00     59.24 o 
 -10  11   4       32.01       31.97     27.04 o 
  -9  11   4        3.60        0.00     26.99 o 
  -8  11   4        2.35        0.00     22.03 o 
  -7  11   4       33.20       18.03     16.40 o 
  -6  11   4        0.25       11.54     17.81 o 
  -5  11   4     1406.57     1436.57     64.81 o 
  -4  11   4      273.29      291.29     22.94 o 
  -3  11   4     1775.86     1752.20     90.26 o 
  -2  11   4      152.31      164.37     14.35 o 
  -1  11   4        4.47        1.63      7.80 o 
   0  11   4      158.14      208.51     18.25 o 
   1  11   4        0.40        0.00     13.51 o 
   2  11   4      209.47      178.51     21.63 o 
   3  11   4      125.68      143.28     19.96 o 
   4  11   4     1362.54     1160.32     64.56 o 
   5  11   4      156.42      142.51     24.93 o 
   6  11   4       80.46       82.14     20.17 o 
   7  11   4      269.14      327.34     33.32 o 
   8  11   4       17.86        8.64     22.58 o 
   9  11   4       11.01       34.90     23.37 o 
 -10  12   4        0.02       65.97     57.18 o 
  -9  12   4      295.89      381.84     53.07 o 
  -8  12   4      100.02       62.26     21.06 o 
  -7  12   4      374.91      354.80     34.64 o 
  -6  12   4      243.55      256.45     28.58 o 
  -5  12   4      286.52      372.55     34.09 o 
  -4  12   4      605.34      643.76     37.06 o 
  -3  12   4      194.96      219.70     20.41 o 
  -2  12   4      354.39      358.34     25.45 o 
  -1  12   4      246.26      258.51     21.96 o 
   0  12   4      165.67      222.50     29.55 o 
   1  12   4     1747.58     1555.23     98.59 o 
   2  12   4       55.99       54.26     16.63 o 
   3  12   4     1105.23     1074.36     61.70 o 
   4  12   4      165.81      195.07     60.56 o 
   5  12   4       19.37       13.36     16.02 o 
   6  12   4      398.43      374.26     73.63 o 
   7  12   4      185.55      262.15     50.25 o 
   8  12   4        6.21        0.00     18.46 o 
   9  12   4      269.52      244.54     40.04 o 
  -9  13   4       14.26        5.04     25.99 o 
  -8  13   4       62.68       69.39     22.36 o 
  -7  13   4        8.91        7.38     17.44 o 
  -6  13   4        0.22        3.67     15.66 o 
  -5  13   4      161.61      159.67     22.82 o 
  -4  13   4      143.54      132.56     17.55 o 
  -3  13   4      904.61      771.50     41.58 o 
  -2  13   4        2.03       12.25     11.65 o 
  -1  13   4       56.50       70.93     18.55 o 
   0  13   4      244.86      233.12     25.80 o 
   1  13   4      194.06      152.84     26.96 o 
   2  13   4     1142.71     1156.95     66.47 o 
   3  13   4      262.83      287.56     42.58 o 
   4  13   4       73.82       72.76     19.73 o 
   5  13   4      583.94      556.36     43.50 o 
   6  13   4       29.85       31.32     18.66 o 
   7  13   4      173.78      191.35     28.66 o 
   8  13   4       35.51       73.91     25.03 o 
   9  13   4       40.20       25.77     36.85 o 
  -9  14   4       66.45      112.08     44.51 o 
  -8  14   4        7.25        0.00     19.42 o 
  -7  14   4       44.95       31.00     19.92 o 
  -6  14   4       52.79       29.63     18.16 o 
  -5  14   4       16.28        0.00     15.16 o 
  -4  14   4      272.26      232.44     26.21 o 
  -3  14   4      438.73      397.35     28.86 o 
  -2  14   4       94.11      147.74     32.49 o 
  -1  14   4      364.14      381.46     34.10 o 
   0  14   4       38.29       33.59     20.04 o 
   1  14   4      337.98      363.29     40.84 o 
   2  14   4      441.52      551.40     53.03 o 
   3  14   4      676.87      581.84     44.11 o 
   4  14   4       69.48       59.61     21.40 o 
   5  14   4        6.29       18.59     17.77 o 
   6  14   4      116.61      135.29     31.84 o 
   7  14   4       81.79      116.13     25.48 o 
   8  14   4      134.39      164.18     31.55 o 
  -8  15   4       66.21       87.70     26.54 o 
  -7  15   4        4.55        6.73     19.05 o 
  -6  15   4       40.03       49.56     19.88 o 
  -5  15   4      395.35      455.20     39.17 o 
  -4  15   4       61.09       49.52     16.35 o 
  -3  15   4       11.17       15.81     17.28 o 
  -2  15   4      215.44      184.69     25.47 o 
  -1  15   4       14.57        1.37     16.32 o 
   0  15   4       17.91        0.00     18.94 o 
   1  15   4       33.61        1.22     20.10 o 
   2  15   4      241.12      280.83     38.38 o 
   3  15   4      139.62      209.46     40.03 o 
   4  15   4       15.30        0.00     17.53 o 
   5  15   4      289.13      263.53     31.93 o 
   6  15   4       14.49       30.48     22.66 o 
   7  15   4       83.78       80.69     34.81 o 
  -7  16   4       12.37       25.57     39.76 o 
  -6  16   4      138.14      150.42     26.98 o 
  -5  16   4       43.13       63.72     21.36 o 
  -4  16   4      312.09      356.25     35.57 o 
  -3  16   4      124.03      146.82     26.35 o 
  -2  16   4       82.52       89.07     29.69 o 
  -1  16   4       21.05       41.07     19.75 o 
   0  16   4       22.21       22.24     22.03 o 
   1  16   4        0.77        0.00     26.59 o 
   2  16   4      105.91      125.95     29.79 o 
   3  16   4       54.44       46.87     20.36 o 
   4  16   4      249.75      250.66     31.32 o 
   5  16   4       33.60       23.32     20.99 o 
   6  16   4       79.26       38.61     27.99 o 
   7  16   4       34.13       31.97     27.09 o 
  -7  17   4        3.73        0.00     26.77 o 
  -6  17   4        5.46        0.00     20.83 o 
  -5  17   4      213.52      230.58     39.18 o 
  -4  17   4        1.66       14.29     24.60 o 
  -3  17   4      288.39      350.75     46.11 o 
  -2  17   4       67.00       69.17     27.41 o 
  -1  17   4      159.81      173.62     39.47 o 
   0  17   4      528.93      521.73     73.68 o 
   1  17   4        5.72       12.75     24.05 o 
   2  17   4      350.04      432.79    114.77 o 
   3  17   4       24.17        0.00     22.91 o 
   4  17   4       44.99       72.97     24.44 o 
   5  17   4        8.90        0.00     28.30 o 
   6  17   4        0.91        5.25     24.45 o 
  -6  18   4      130.92       81.38     52.62 o 
  -5  18   4       95.47       66.06     31.19 o 
  -4  18   4      532.73      397.62     64.94 o 
  -3  18   4        3.70       26.56     25.08 o 
  -2  18   4      376.26      389.94     40.63 o 
  -1  18   4       78.48       86.42     31.02 o 
   0  18   4      101.76      110.29     32.57 o 
   1  18   4        5.36       10.66     25.34 o 
   2  18   4       69.58      117.96     31.32 o 
   3  18   4        0.07       11.87     25.33 o 
   4  18   4       81.40       80.80     25.91 o 
   5  18   4       14.23        0.00     27.53 o 
  -4  19   4       11.69        0.00     92.68 o 
  -3  19   4       27.32        5.90     24.49 o 
  -2  19   4       81.56       70.57     26.49 o 
  -1  19   4        0.76       97.36     31.23 o 
   0  19   4      172.72      194.40     38.30 o 
   1  19   4        5.43        0.00     26.11 o 
   2  19   4       72.83       57.46     28.38 o 
   3  19   4       46.21       39.65     36.41 o 
   4  19   4        0.16       29.19     23.73 o 
  -2  20   4      133.65      175.85     51.48 o 
  -1  20   4       14.79       34.13     51.70 o 
   0  20   4        2.39        0.00     24.44 o 
   1  20   4       46.62       47.56     27.59 o 
   2  20   4       65.33       55.21     27.36 o 
 -11   0   5      170.33      169.04     45.08 o 
  -9   0   5     2706.89     2730.54    231.47 o 
  -7   0   5       75.16      126.01     30.59 o 
  -5   0   5      293.72      409.36     28.61 o 
  -3   0   5    22543.15    25562.53   1957.25 o 
  -1   0   5      100.68      225.34     17.86 o 
   1   0   5     2013.75     2288.37    128.73 o 
   3   0   5       38.16       38.51     10.93 o 
   5   0   5     1160.26     1311.87     77.87 o 
   7   0   5     1324.43     1483.12    135.25 o 
   9   0   5     1022.59     1159.42    121.56 o 
 -12   1   5        0.12        0.00     37.21 o 
 -11   1   5        3.04       42.32     23.34 o 
 -10   1   5       10.07       10.42     20.14 o 
  -9   1   5      350.45      291.24     35.74 o 
  -8   1   5      305.84      322.71     35.11 o 
  -7   1   5      273.77      347.38     55.70 o 
  -6   1   5        5.04       31.03     14.02 o 
  -5   1   5     1228.80     1042.25     43.49 o 
  -4   1   5      358.46      571.82     31.17 o 
  -3   1   5    27842.64    29944.63   1320.77 o 
  -2   1   5       76.51       58.81      7.52 o 
  -1   1   5       72.77       63.49      6.49 o 
   0   1   5       11.82      178.22     19.60 o 
   1   1   5      454.43      230.99     13.87 o 
   2   1   5     2370.27     2127.42     75.47 o 
   3   1   5     6872.48     6934.63    239.03 o 
   4   1   5      121.57      176.93     15.51 o 
   5   1   5      494.52      434.92     30.41 o 
   6   1   5      342.77      360.63     26.80 o 
   7   1   5     1328.74     1320.99     86.60 o 
   8   1   5       60.72       66.38     22.14 o 
   9   1   5       33.55        9.69     23.32 o 
  10   1   5       23.45      108.20     44.29 o 
  11   1   5       50.35       74.65     43.14 o 
 -12   2   5        0.48       25.11     42.35 o 
 -11   2   5      118.04       90.06     41.89 o 
 -10   2   5        9.70        0.00     26.19 o 
  -9   2   5     1366.74     1460.64     96.20 o 
  -8   2   5      627.35      927.74     67.92 o 
  -7   2   5      169.01      148.94     42.52 o 
  -6   2   5        4.84       19.47     11.68 o 
  -5   2   5      318.01      358.02     23.21 o 
  -4   2   5     3401.90     4158.52    188.38 o 
  -3   2   5    10771.42    10801.92    479.85 o 
  -2   2   5       35.03       51.28      5.66 o 
  -1   2   5     3671.75     4444.03    172.61 o 
   0   2   5     1311.43     1512.12     54.04 o 
   1   2   5     5484.93     6088.80    235.91 o 
   2   2   5      659.98      527.67     21.87 o 
   3   2   5      300.01      272.41     14.59 o 
   4   2   5     2369.66     2395.33    111.10 o 
   5   2   5      128.61      108.60     14.19 o 
   6   2   5        0.74        5.00     10.16 o 
   7   2   5      927.59      952.12     53.61 o 
   8   2   5       35.12       30.74     22.37 o 
   9   2   5      775.14      671.02     83.21 o 
  10   2   5       58.79       60.49     41.66 o 
  11   2   5       12.62        0.00     36.64 o 
 -12   3   5        0.27        3.75     35.47 o 
 -11   3   5       40.32       58.51     26.34 o 
 -10   3   5       35.52       22.03     30.02 o 
  -9   3   5      147.93      119.01     24.91 o 
  -8   3   5     1209.02     1407.62     90.58 o 
  -7   3   5       16.57       48.63     15.92 o 
  -6   3   5       69.66       66.85     11.74 o 
  -5   3   5     1045.49      984.19     49.86 o 
  -4   3   5     1952.96     2156.90     86.22 o 
  -3   3   5     7345.46     6917.73    307.89 o 
  -2   3   5      660.95      614.67     27.16 o 
  -1   3   5      564.01      426.21     17.94 o 
   0   3   5     2390.94     1952.17     69.22 o 
   1   3   5      633.56      926.00     38.74 o 
   2   3   5     6194.49     6383.27    220.05 o 
   3   3   5    10307.53     8967.11    307.73 o 
   4   3   5       52.63       74.15     11.47 o 
   5   3   5     3020.61     2739.62    127.12 o 
   6   3   5      221.50      218.76     21.22 o 
   7   3   5      976.96      944.75     92.85 o 
   8   3   5      467.84      845.61    627.59 o 
   9   3   5       21.98        3.01     29.09 o 
  10   3   5       31.27       23.97     37.44 o 
  11   3   5       46.84       55.93     44.40 o 
 -12   4   5        3.08        8.89     36.42 o 
 -11   4   5      210.25      231.46     39.12 o 
 -10   4   5        7.83       20.91     19.98 o 
  -9   4   5      507.51      465.25     48.52 o 
  -8   4   5      207.06      195.62     32.59 o 
  -7   4   5       18.39       10.12     13.75 o 
  -6   4   5       28.89       29.57     10.51 o 
  -5   4   5       12.71       22.61      8.66 o 
  -4   4   5     1332.71     1398.77     51.89 o 
  -3   4   5     1210.11     1502.08     54.82 o 
  -2   4   5       21.22       16.23      4.81 o 
  -1   4   5      337.83      328.78     15.28 o 
   0   4   5     2839.52     2972.26    104.02 o 
   1   4   5    13712.50    16096.76    549.05 o 
   2   4   5     2697.27     2131.65     76.48 o 
   3   4   5      670.88      631.59     26.93 o 
   4   4   5      100.82       87.54     16.98 o 
   5   4   5      417.23      432.92     29.76 o 
   6   4   5      215.09      233.77     23.01 o 
   7   4   5      599.85      726.57    119.60 o 
   8   4   5       69.81       55.76     25.00 o 
   9   4   5      699.83     1051.46    537.54 o 
  10   4   5       63.26      161.07    123.61 o 
 -11   5   5        8.11        5.49     26.76 o 
 -10   5   5      211.77      246.19     35.88 o 
  -9   5   5       82.76       56.63     21.02 o 
  -8   5   5      499.16      541.12     49.67 o 
  -7   5   5      782.64      653.51     42.18 o 
  -6   5   5        5.69        2.52      8.51 o 
  -5   5   5      592.02      561.79     29.75 o 
  -4   5   5     2337.85     2031.35     73.61 o 
  -3   5   5       53.70       58.60      7.26 o 
  -2   5   5     1774.10     1833.90     66.26 o 
  -1   5   5      198.56      339.65     16.34 o 
   0   5   5     4489.68     4934.03    170.99 o 
   1   5   5     7813.83     9312.91    319.50 o 
   2   5   5     6286.27     8065.30    277.83 o 
   3   5   5      431.57      342.73     17.77 o 
   4   5   5      403.06      357.55     25.96 o 
   5   5   5      402.99      435.22     30.46 o 
   6   5   5      456.24      410.77     31.24 o 
   7   5   5       49.07       51.20     21.70 o 
   8   5   5      503.61      568.76    194.55 o 
   9   5   5       56.05       49.79     30.39 o 
  10   5   5       99.95      106.96     63.97 o 
  11   5   5       12.62      137.19    251.56 o 
 -11   6   5      105.84      132.73     49.08 o 
 -10   6   5        0.56       19.66     22.63 o 
  -9   6   5      126.19      171.18     30.09 o 
  -8   6   5      287.47      189.62     55.30 o 
  -7   6   5       63.62       17.55     16.66 o 
  -6   6   5      165.39      221.70     18.64 o 
  -5   6   5        2.38        8.64      8.58 o 
  -4   6   5      442.30      335.98     20.42 o 
  -3   6   5      533.94      534.99     23.80 o 
  -2   6   5      242.10      183.74     17.03 o 
  -1   6   5      541.33      530.26     26.10 o 
   0   6   5      631.01      743.41     36.06 o 
   1   6   5      164.95      175.08     11.49 o 
   2   6   5    17028.85    17892.97    611.33 o 
   3   6   5       32.46       29.29      7.31 o 
   4   6   5     2769.56     2556.80    120.61 o 
   5   6   5       98.31      137.70     17.84 o 
   6   6   5      753.85      721.90     59.70 o 
   7   6   5      175.60      185.96     33.47 o 
   8   6   5      208.23      275.46     69.11 o 
   9   6   5       99.28      141.86     35.86 o 
  10   6   5      187.01      212.82     46.38 o 
  11   6   5       40.55      220.86    169.15 o 
 -11   7   5        1.13        5.79     30.67 o 
 -10   7   5      379.54      347.91     45.16 o 
  -9   7   5       26.43       14.36     20.49 o 
  -8   7   5      514.45      551.32     52.41 o 
  -7   7   5      613.74      749.63    137.02 o 
  -6   7   5      245.03      248.93     20.96 o 
  -5   7   5      510.03      506.15     29.03 o 
  -4   7   5      622.63      635.14     27.80 o 
  -3   7   5       70.01      106.48     12.09 o 
  -2   7   5     1881.31     2057.82     74.60 o 
  -1   7   5      122.80      185.53     16.61 o 
   0   7   5     5230.14     5729.63    198.91 o 
   1   7   5     2522.22     2431.21     87.24 o 
   2   7   5     1296.06     1299.76     49.32 o 
   3   7   5      269.26      262.31     30.86 o 
   4   7   5      242.57      269.81     39.58 o 
   5   7   5       63.11       39.22     14.32 o 
   6   7   5       46.00       41.87     15.09 o 
   7   7   5        1.59       11.55     15.50 o 
   8   7   5     1034.65     1173.39    114.56 o 
   9   7   5        1.97       12.33     26.26 o 
  10   7   5      120.35      171.79     41.16 o 
 -11   8   5        3.99        0.00     32.63 o 
 -10   8   5        9.30        0.00     21.99 o 
  -9   8   5       81.53       91.57     26.52 o 
  -8   8   5      321.60      340.78     41.64 o 
  -7   8   5       12.52        0.00     12.84 o 
  -6   8   5      718.85      607.47     40.80 o 
  -5   8   5       26.63       27.32     10.67 o 
  -4   8   5     1875.13     1841.94     68.79 o 
  -3   8   5      541.07      551.48     34.98 o 
  -2   8   5     1963.23     1587.84     59.39 o 
  -1   8   5      463.05      472.14     22.54 o 
   0   8   5      372.09      378.97     19.35 o 
   1   8   5     4664.71     4273.65    168.73 o 
   2   8   5     3851.67     3832.85    152.64 o 
   3   8   5       18.82       34.36     17.22 o 
   4   8   5      114.66      120.44     37.56 o 
   5   8   5        8.15        0.00     31.21 o 
   6   8   5       13.28        9.24     14.11 o 
   7   8   5      452.49      425.54     36.10 o 
   8   8   5       62.52       58.80     20.01 o 
   9   8   5       51.71       43.15     29.52 o 
  10   8   5       24.61       31.60     33.17 o 
 -10   9   5      261.89      257.54     42.07 o 
  -9   9   5       35.30       55.15     46.80 o 
  -8   9   5        5.86       19.91     20.33 o 
  -7   9   5       15.91       29.03     18.36 o 
  -6   9   5       25.55       33.84     14.33 o 
  -5   9   5       56.51       52.52     15.04 o 
  -4   9   5     1318.44     1387.77     54.54 o 
  -3   9   5      638.51      555.09     26.46 o 
  -2   9   5     1568.86     1363.78     52.35 o 
  -1   9   5      142.11      148.72     12.50 o 
   0   9   5     2071.11     2230.09     81.45 o 
   1   9   5        1.30        0.00      8.63 o 
   2   9   5      441.93      389.55     29.20 o 
   3   9   5     1614.99     1690.02     87.32 o 
   4   9   5        7.62       27.45     15.11 o 
   5   9   5      298.70      350.17     30.40 o 
   6   9   5       50.78       72.75     19.90 o 
   7   9   5        8.99       15.77     16.20 o 
   8   9   5      531.02      506.02     42.52 o 
   9   9   5        0.92        3.08     28.85 o 
  10   9   5      301.21      325.67     69.23 o 
 -10  10   5        0.49        0.00     26.04 o 
  -9  10   5       12.43       23.18     25.08 o 
  -8  10   5      361.42      402.57     47.25 o 
  -7  10   5        0.40        6.31     14.61 o 
  -6  10   5      963.22      938.75     82.88 o 
  -5  10   5        8.33        2.93     12.47 o 
  -4  10   5     1935.44     2006.33     84.78 o 
  -3  10   5      255.44      265.41     17.93 o 
  -2  10   5      862.93      770.72     33.75 o 
  -1  10   5      363.65      353.22     20.32 o 
   0  10   5      807.20      872.20     47.12 o 
   1  10   5      350.10      393.54     30.05 o 
   2  10   5     2997.26     2863.35    135.45 o 
   3  10   5       12.15       25.23     13.95 o 
   4  10   5      576.26      527.28     38.41 o 
   5  10   5      181.65      152.60     21.82 o 
   6  10   5      546.68      628.08     73.82 o 
   7  10   5       15.22       48.59     19.29 o 
   8  10   5       53.38       71.54     22.35 o 
   9  10   5        3.34       27.26     28.77 o 
  10  10   5       69.56       80.81     73.16 o 
 -10  11   5      155.45      260.30     42.89 o 
  -9  11   5       58.35       44.90     39.32 o 
  -8  11   5       45.25       46.59     24.97 o 
  -7  11   5       50.65       46.19     18.03 o 
  -6  11   5      128.69      199.93     24.87 o 
  -5  11   5      168.58      162.39     21.72 o 
  -4  11   5      177.38      141.81     16.97 o 
  -3  11   5      215.60      265.67     21.59 o 
  -2  11   5      705.37      732.68     33.27 o 
  -1  11   5      551.55      461.09     26.25 o 
   0  11   5     1729.44     1813.04     77.25 o 
   1  11   5       70.79      101.54     22.77 o 
   2  11   5      932.04      856.09     51.13 o 
   3  11   5     1130.71      948.56     55.96 o 
   4  11   5      170.39      155.70     33.01 o 
   5  11   5      182.42      257.36     28.03 o 
   6  11   5      834.89      810.55     58.45 o 
   7  11   5       52.93       29.24     32.55 o 
   8  11   5      245.01      240.19     31.95 o 
   9  11   5       10.06       48.82     33.16 o 
  -9  12   5        4.81       15.37     27.99 o 
  -8  12   5       10.15        1.45     24.09 o 
  -7  12   5       46.13       39.42     18.55 o 
  -6  12   5      771.16      728.69     49.42 o 
  -5  12   5        1.22        0.29     13.52 o 
  -4  12   5     1346.00     1160.85     72.36 o 
  -3  12   5      408.49      372.12     26.30 o 
  -2  12   5      218.03      200.30     16.86 o 
  -1  12   5       15.81       24.92     13.89 o 
   0  12   5       18.74       36.74     13.13 o 
   1  12   5      320.81      351.27     37.78 o 
   2  12   5      101.60      101.59     23.28 o 
   3  12   5      242.44      189.28     23.94 o 
   4  12   5     2465.40     2388.10    118.33 o 
   5  12   5       11.30        0.00     15.00 o 
   6  12   5      113.92      157.07     25.23 o 
   7  12   5      133.49      197.08     51.83 o 
   8  12   5        5.64        0.00     20.73 o 
   9  12   5       17.35       71.98     33.86 o 
  -9  13   5        0.40        0.00     25.09 o 
  -8  13   5       66.55       33.42     24.91 o 
  -7  13   5      119.20      109.72     22.65 o 
  -6  13   5        8.03        0.83     15.42 o 
  -5  13   5      111.36      120.20     22.01 o 
  -4  13   5       21.86       28.68     13.43 o 
  -3  13   5      477.05      417.06     28.81 o 
  -2  13   5       84.36      119.05     16.81 o 
  -1  13   5       24.88       14.16     14.46 o 
   0  13   5     1050.37     1081.87     74.21 o 
   1  13   5       23.52        0.00     39.21 o 
   2  13   5      352.53      354.22     39.50 o 
   3  13   5      561.02      550.87     42.10 o 
   4  13   5      315.18      268.70     29.96 o 
   5  13   5      200.43      211.41     26.89 o 
   6  13   5      119.15      140.53     25.17 o 
   7  13   5        0.56       24.06     19.74 o 
   8  13   5       61.18       23.10     23.73 o 
  -8  14   5       19.74       39.45     26.78 o 
  -7  14   5       30.40       46.76     21.06 o 
  -6  14   5      535.67      558.74     56.65 o 
  -5  14   5       51.67       83.87     20.98 o 
  -4  14   5      100.52       88.96     19.93 o 
  -3  14   5       77.78       68.65     15.54 o 
  -2  14   5        1.64        0.00     19.01 o 
  -1  14   5       73.63       54.97     19.25 o 
   0  14   5       52.16       20.22     22.98 o 
   1  14   5      161.44      197.98     38.58 o 
   2  14   5      315.91      299.78     47.94 o 
   3  14   5       44.72       23.73     17.10 o 
   4  14   5      975.61      892.98     58.77 o 
   5  14   5       15.85        4.51     17.45 o 
   6  14   5       58.34       38.08     20.16 o 
   7  14   5       80.41      113.50     26.86 o 
   8  14   5        0.99        0.00     22.76 o 
  -8  15   5       23.37       29.63     26.19 o 
  -7  15   5      125.46      108.17     24.18 o 
  -6  15   5        4.30        0.00     18.33 o 
  -5  15   5      207.92      202.35     29.27 o 
  -4  15   5      401.56      388.53     41.59 o 
  -3  15   5       76.94       49.23     22.40 o 
  -2  15   5        3.55        7.33     16.83 o 
  -1  15   5        1.41        6.37     16.78 o 
   0  15   5      117.34      106.84     40.01 o 
   1  15   5      156.76      141.76     32.53 o 
   2  15   5       67.98       36.67     47.60 o 
   3  15   5      672.55      527.32    115.74 o 
   4  15   5        1.21        3.52     18.82 o 
   5  15   5      300.50      323.89     35.32 o 
   6  15   5      126.43      137.21     27.85 o 
   7  15   5       44.01       53.26     26.47 o 
  -7  16   5       27.63       19.80     48.09 o 
  -6  16   5       50.23       33.10     20.99 o 
  -5  16   5       25.89        0.00     28.50 o 
  -4  16   5      105.47       88.72     27.13 o 
  -3  16   5      637.35      556.83     44.69 o 
  -2  16   5       40.40       84.56     22.25 o 
  -1  16   5      416.73      468.25     51.34 o 
   0  16   5       44.99       45.36     29.68 o 
   1  16   5      227.66      296.89     40.08 o 
   2  16   5       60.68       58.97     25.88 o 
   3  16   5        9.01       12.73     32.02 o 
   4  16   5       70.92      105.99     28.29 o 
   5  16   5        6.18        0.00     18.77 o 
   6  16   5       29.44       47.49     31.02 o 
   7  16   5       55.60       36.36     31.80 o 
  -6  17   5       45.51       39.73     23.00 o 
  -5  17   5      416.48      460.38     52.41 o 
  -4  17   5       10.66        0.00     24.33 o 
  -3  17   5       33.49        9.30     19.54 o 
  -2  17   5        2.96       46.65     22.57 o 
  -1  17   5       18.44        3.89     19.65 o 
   0  17   5       80.91       34.77     25.17 o 
   1  17   5       86.04       77.26     28.57 o 
   2  17   5        3.50       12.67     37.72 o 
   3  17   5       70.33       35.01     26.14 o 
   4  17   5        0.05        0.00     23.20 o 
   5  17   5       80.49       77.30     39.74 o 
   6  17   5       44.43      163.15     49.99 o 
  -5  18   5       40.48       11.63     28.97 o 
  -4  18   5       17.87       69.71     31.05 o 
  -3  18   5       41.79        6.53     22.70 o 
  -2  18   5      228.50      283.52     35.93 o 
  -1  18   5      172.75      150.78     79.73 o 
   0  18   5       67.15        0.00     24.05 o 
   1  18   5      143.03      108.90     37.44 o 
   2  18   5       19.95       27.07     44.91 o 
   3  18   5        5.58       12.20     24.71 o 
   4  18   5        3.65        9.92     25.06 o 
   5  18   5       10.95       28.65     24.27 o 
  -4  19   5       22.90       21.83     47.31 o 
  -3  19   5       72.32       97.38     34.52 o 
  -2  19   5       46.59       74.27     27.89 o 
  -1  19   5       12.66       52.23     30.81 o 
   0  19   5       22.51       70.49     32.04 o 
   1  19   5       45.44       28.73     28.87 o 
   2  19   5       74.61      136.36     34.59 o 
   3  19   5      101.56       64.46     27.22 o 
  -2  20   5       12.19        0.00     40.98 o 
  -1  20   5      189.11      150.80     40.43 o 
   0  20   5        3.27        5.34     38.64 o 
   1  20   5       86.76       65.98     29.98 o 
 -12   0   6        1.42        0.00     41.66 o 
 -10   0   6       52.89       50.91     32.64 o 
  -8   0   6     4986.50     4742.93    383.05 o 
  -6   0   6     4203.15     3694.10    298.36 o 
  -4   0   6     4538.76     5015.94    394.58 o 
  -2   0   6     2093.30     2174.03    122.28 o 
   0   0   6     3405.22     2446.37    137.48 o 
   2   0   6     6579.26     6451.88    354.79 o 
   4   0   6     2879.75     3061.24    139.36 o 
   6   0   6      557.09      512.71     64.37 o 
   8   0   6      304.75      226.79     47.82 o 
  10   0   6       44.81       63.00     37.67 o 
 -12   1   6       20.59       88.00     46.23 o 
 -11   1   6        4.83        0.00     22.15 o 
 -10   1   6      255.21      349.02     42.45 o 
  -9   1   6       37.72       48.15     21.13 o 
  -8   1   6      255.44      255.73     32.40 o 
  -7   1   6      859.13      995.15     68.39 o 
  -6   1   6      236.88      301.16     30.98 o 
  -5   1   6       44.64       40.24     12.46 o 
  -4   1   6     4677.88     5880.45    263.31 o 
  -3   1   6      469.25      321.89     19.95 o 
  -2   1   6     9606.52     9247.31    355.54 o 
  -1   1   6     4209.20     3882.58    151.67 o 
   0   1   6      264.95      178.47     12.12 o 
   1   1   6     1473.02     1680.14     68.49 o 
   2   1   6      137.31      266.00     16.65 o 
   3   1   6      283.88      322.32     13.78 o 
   4   1   6      199.33      192.78     10.66 o 
   5   1   6       70.84       82.28     12.48 o 
   6   1   6     1444.19     1527.77    121.22 o 
   7   1   6       47.35       43.09     42.92 o 
   8   1   6      964.91      882.03     69.23 o 
   9   1   6       26.14        6.08     22.97 o 
  10   1   6      247.52      211.99     37.45 o 
  11   1   6        0.12       32.87     41.43 o 
 -12   2   6        0.09        0.00     42.57 o 
 -11   2   6       41.42       22.60     37.44 o 
 -10   2   6       85.59       58.77     22.62 o 
  -9   2   6      234.04      225.48     35.27 o 
  -8   2   6      199.73      178.95     26.90 o 
  -7   2   6       79.84       52.51     17.32 o 
  -6   2   6     2466.61     2664.30    155.52 o 
  -5   2   6      176.08      231.27     17.61 o 
  -4   2   6     2244.36     2304.96    107.02 o 
  -3   2   6     2015.70     2361.97    108.87 o 
  -2   2   6     1513.15     1845.05     73.97 o 
  -1   2   6       33.43       22.59      6.30 o 
   0   2   6      931.16      860.35     32.43 o 
   1   2   6     1140.75     1151.91     48.52 o 
   2   2   6     6306.20     7070.55    274.48 o 
   3   2   6       29.08       28.56      6.17 o 
   4   2   6     4036.71     3930.15    138.44 o 
   5   2   6     1534.36     1303.82     65.35 o 
   6   2   6     1598.28     1629.90    143.93 o 
   7   2   6       25.11       21.21     29.45 o 
   8   2   6       26.80       19.72     19.98 o 
   9   2   6       79.32      128.86     41.32 o 
  10   2   6      112.00      100.33     45.77 o 
  11   2   6       39.77       29.45     43.37 o 
 -12   3   6        3.46       11.73     37.08 o 
 -11   3   6        1.36       10.27     33.67 o 
 -10   3   6      347.79      294.71     56.84 o 
  -9   3   6       66.87       29.91     20.45 o 
  -8   3   6      216.04      252.70     31.92 o 
  -7   3   6      185.21      174.41     25.29 o 
  -6   3   6       29.72       21.96     13.87 o 
  -5   3   6      373.23      360.06     24.38 o 
  -4   3   6        6.02       18.04      9.31 o 
  -3   3   6      314.11      273.28     15.35 o 
  -2   3   6       44.52       40.75     10.53 o 
  -1   3   6     1142.67     1098.37     40.88 o 
   0   3   6     1300.72      847.41     35.03 o 
   1   3   6       19.01       14.37      4.76 o 
   2   3   6      759.09     1004.51     42.72 o 
   3   3   6     1343.91     1379.34     51.73 o 
   4   3   6       67.02      121.76     10.58 o 
   5   3   6      214.45      279.18     23.18 o 
   6   3   6      395.18      361.96     28.27 o 
   7   3   6      173.15      125.78     35.04 o 
   8   3   6      373.83      595.48    775.35 o 
   9   3   6       11.22        0.00     30.93 o 
  10   3   6       12.94        0.00     36.07 o 
  11   3   6       16.48       14.38     40.29 o 
 -11   4   6      147.41      187.34     37.34 o 
 -10   4   6       12.53       20.99     22.65 o 
  -9   4   6      213.05      260.22     35.37 o 
  -8   4   6        6.15        0.00     15.63 o 
  -7   4   6      208.73      163.74     25.06 o 
  -6   4   6     1306.65     1517.95     94.23 o 
  -5   4   6     2993.76     2692.19    125.77 o 
  -4   4   6       22.01       17.03      5.70 o 
  -3   4   6      945.64      842.62     32.89 o 
  -2   4   6      455.82      510.83     22.62 o 
  -1   4   6     3317.49     2943.19    103.41 o 
   0   4   6       48.06       48.15      7.98 o 
   1   4   6    10951.76    11609.83    397.27 o 
   2   4   6    20052.55    21440.31    731.39 o 
   3   4   6       51.44       55.91     10.34 o 
   4   4   6     1899.50     1773.55     73.51 o 
   5   4   6     4027.87     4179.59    590.27 o 
   6   4   6      360.80      459.49     89.93 o 
   7   4   6      409.10      601.37    153.63 o 
   8   4   6        2.32       37.11     27.35 o 
   9   4   6      297.92      352.93    485.38 o 
  10   4   6      199.58      170.98     50.91 o 
  11   4   6       12.17       10.16     42.00 o 
 -11   5   6        1.61        3.77     27.40 o 
 -10   5   6      138.94      141.78     31.11 o 
  -9   5   6      204.04      226.38     33.25 o 
  -8   5   6        8.72       28.28     14.57 o 
  -7   5   6       11.64        6.82     15.21 o 
  -6   5   6      648.62      661.18     48.18 o 
  -5   5   6      453.81      598.90     35.93 o 
  -4   5   6     3793.05     3511.97    124.11 o 
  -3   5   6       21.34       10.36      5.56 o 
  -2   5   6     2011.64     2089.58     75.18 o 
  -1   5   6     1250.28      950.86     36.58 o 
   0   5   6      546.35      400.27     24.58 o 
   1   5   6     4148.43     5043.92    175.30 o 
   2   5   6        0.98       12.31      7.03 o 
   3   5   6     2397.32     2101.53     76.61 o 
   4   5   6     1020.38      917.49     67.45 o 
   5   5   6      948.84     1070.90     57.94 o 
   6   5   6        3.65       20.56     16.14 o 
   7   5   6       60.37       50.74     22.57 o 
   8   5   6      335.05      404.79    178.40 o 
   9   5   6       77.82      111.28     38.33 o 
  10   5   6       35.82      136.95    139.88 o 
  11   5   6       19.11        0.00     36.41 o 
 -11   6   6      223.78      382.64     51.64 o 
 -10   6   6       21.84       13.69     22.68 o 
  -9   6   6      161.99      135.00     28.58 o 
  -8   6   6      303.07      324.04     39.15 o 
  -7   6   6      541.55      429.92     34.09 o 
  -6   6   6      442.16      395.51     38.55 o 
  -5   6   6      214.16      159.13     15.70 o 
  -4   6   6      179.28      216.56     17.43 o 
  -3   6   6     2127.69     2310.54     83.44 o 
  -2   6   6       27.59       29.98      6.69 o 
  -1   6   6     2282.93     2080.93     75.03 o 
   0   6   6      518.77      647.75     26.97 o 
   1   6   6     4241.16     4418.96    154.53 o 
   2   6   6     4519.12     4763.61    166.81 o 
   3   6   6      113.82      115.82     15.17 o 
   4   6   6     1202.88     1362.73     69.16 o 
   5   6   6      450.88      420.26     32.28 o 
   6   6   6      126.12      151.93     20.80 o 
   7   6   6      394.91      551.20     99.19 o 
   8   6   6       20.01       41.01     25.56 o 
   9   6   6      424.09      480.78    224.11 o 
  10   6   6        8.38        0.00     33.18 o 
 -11   7   6       42.96       21.40     33.90 o 
 -10   7   6       19.18        5.04     26.08 o 
  -9   7   6      146.35      176.79     79.84 o 
  -8   7   6        2.41        2.95     18.62 o 
  -7   7   6        8.32       14.64     56.33 o 
  -6   7   6       57.36       42.38     15.50 o 
  -5   7   6      627.11      503.60     30.94 o 
  -4   7   6      119.81      199.34     14.21 o 
  -3   7   6      182.01      179.33     18.56 o 
  -2   7   6       27.17       31.63      7.36 o 
  -1   7   6      950.39      843.08     33.67 o 
   0   7   6        4.53       11.16      6.23 o 
   1   7   6       21.07       44.84      8.84 o 
   2   7   6      779.35     1092.62     42.90 o 
   3   7   6      834.12      709.04     52.17 o 
   4   7   6        9.30       20.56     11.76 o 
   5   7   6       45.17       37.05     13.92 o 
   6   7   6       16.60        6.78     20.38 o 
   7   7   6       98.67      161.91     32.42 o 
   8   7   6      114.66      186.36     36.09 o 
   9   7   6      187.65      228.77     43.52 o 
  10   7   6       15.79       86.45     39.07 o 
 -11   8   6      216.02      184.83     62.72 o 
 -10   8   6       12.47       21.33     26.03 o 
  -9   8   6       84.21      104.57     28.21 o 
  -8   8   6      115.43      102.75     26.90 o 
  -7   8   6       18.19       52.58     21.45 o 
  -6   8   6       69.71       64.73     15.81 o 
  -5   8   6      372.74      371.55     28.32 o 
  -4   8   6       29.38       39.94      9.37 o 
  -3   8   6     3596.24     3835.08    135.91 o 
  -2   8   6      264.67      281.91     17.01 o 
  -1   8   6     5272.20     5009.99    175.08 o 
   0   8   6      683.39      740.08     31.21 o 
   1   8   6      235.29      353.56     18.83 o 
   2   8   6      503.87      403.93     25.33 o 
   3   8   6       23.94        7.18     11.88 o 
   4   8   6       82.79       89.27     18.75 o 
   5   8   6       16.74       26.76     14.66 o 
   6   8   6      117.72      113.36     26.09 o 
   7   8   6      885.19      868.89    137.97 o 
   8   8   6        7.67        9.04     23.63 o 
   9   8   6      572.48      507.26    129.66 o 
  10   8   6        1.26        0.00     38.81 o 
 -10   9   6        2.13        0.00     27.12 o 
  -9   9   6      207.43      211.00     36.10 o 
  -8   9   6       52.53       46.77     23.42 o 
  -7   9   6      566.25      583.52     54.28 o 
  -6   9   6       12.49        0.00     12.39 o 
  -5   9   6      966.26      788.89     48.38 o 
  -4   9   6        0.16        0.00      8.44 o 
  -3   9   6      115.26      147.36     13.52 o 
  -2   9   6      738.53      684.17     30.85 o 
  -1   9   6     1220.45     1324.54     51.22 o 
   0   9   6       43.88       54.26     10.41 o 
   1   9   6     1609.20     1432.62     72.53 o 
   2   9   6      315.05      393.51     30.35 o 
   3   9   6     1574.75     1515.01     77.28 o 
   4   9   6       46.36       50.00     15.72 o 
   5   9   6        5.45       15.42     14.29 o 
   6   9   6      637.61      571.25     42.21 o 
   7   9   6       53.70       71.63     20.05 o 
   8   9   6       19.33        5.08     31.96 o 
   9   9   6      114.97      160.55     60.55 o 
  10   9   6       61.62       90.02     39.87 o 
 -10  10   6       18.98       18.59     27.38 o 
  -9  10   6      207.46      152.48     34.01 o 
  -8  10   6       11.26        5.06     21.87 o 
  -7  10   6       39.27       13.31     21.14 o 
  -6  10   6        0.03        0.00     23.88 o 
  -5  10   6      332.66      381.40     49.35 o 
  -4  10   6       10.10       13.20     11.73 o 
  -3  10   6     4086.95     3969.15    141.66 o 
  -2  10   6       46.17       23.11      9.35 o 
  -1  10   6     1502.88     1462.36     56.44 o 
   0  10   6       48.95       52.57     12.85 o 
   1  10   6      646.71      535.63     55.09 o 
   2  10   6       64.39       82.75     39.20 o 
   3  10   6       60.16       60.94     16.79 o 
   4  10   6       59.70       87.87     18.70 o 
   5  10   6      224.14      270.69     51.96 o 
   6  10   6        1.30        0.00     15.58 o 
   7  10   6      860.09      892.83     84.71 o 
   8  10   6        1.38        0.00     25.31 o 
   9  10   6      329.95      346.18     51.43 o 
 -10  11   6       17.83       20.64     28.56 o 
  -9  11   6        7.32        0.00     23.33 o 
  -8  11   6       17.74       16.79     22.54 o 
  -7  11   6      308.78      417.35     46.79 o 
  -6  11   6       37.53       35.38     16.42 o 
  -5  11   6      275.06      261.95     26.93 o 
  -4  11   6       21.78       29.64     14.73 o 
  -3  11   6     2852.75     2804.25    102.91 o 
  -2  11   6      102.69      126.04     13.92 o 
  -1  11   6      244.23      205.87     16.43 o 
   0  11   6       44.69       68.20     12.68 o 
   1  11   6      421.64      473.36     34.82 o 
   2  11   6      478.82      393.42     39.71 o 
   3  11   6     2927.67     2845.99    136.90 o 
   4  11   6       36.07       22.60     27.87 o 
   5  11   6      597.47      538.77     41.45 o 
   6  11   6       44.83       67.72     20.16 o 
   7  11   6        8.52       25.58     19.49 o 
   8  11   6        0.37        0.78     25.99 o 
   9  11   6      126.77      219.26     44.85 o 
  -9  12   6      185.15      248.68     39.90 o 
  -8  12   6       50.56       57.64     26.67 o 
  -7  12   6       57.13       82.36     22.10 o 
  -6  12   6        2.11        0.00     15.41 o 
  -5  12   6      241.22      258.35     28.13 o 
  -4  12   6     1457.79     1573.28    100.60 o 
  -3  12   6      413.66      413.74     31.33 o 
  -2  12   6       88.55       89.51     13.14 o 
  -1  12   6      500.40      549.48     32.81 o 
   0  12   6        3.24        0.00     10.97 o 
   1  12   6      665.70      642.36     43.11 o 
   2  12   6      920.93      874.10     66.44 o 
   3  12   6       47.24       80.41     18.28 o 
   4  12   6      357.28      354.70     33.25 o 
   5  12   6      242.58      248.95     31.77 o 
   6  12   6      171.46      172.37     26.46 o 
   7  12   6      353.66      343.46     65.19 o 
   8  12   6       11.35        0.00     27.51 o 
   9  12   6      134.96      116.11     41.09 o 
  -9  13   6       23.03       21.01     22.26 o 
  -8  13   6        0.14        0.00     29.33 o 
  -7  13   6      244.48      234.89     29.46 o 
  -6  13   6       81.10       58.21     20.70 o 
  -5  13   6        3.54       10.45     16.42 o 
  -4  13   6        3.25       14.21     15.41 o 
  -3  13   6      243.32      266.46     22.99 o 
  -2  13   6      334.29      350.74     31.13 o 
  -1  13   6       34.56       30.38     13.94 o 
   0  13   6      256.11      221.06     21.32 o 
   1  13   6       38.05       95.54     32.81 o 
   2  13   6       30.36       21.13     19.18 o 
   3  13   6     2073.15     2057.47    104.41 o 
   4  13   6        2.25        7.36     16.67 o 
   5  13   6       73.73      126.90     24.24 o 
   6  13   6      209.96      273.95     49.01 o 
   7  13   6        0.05        0.00     18.79 o 
   8  13   6       45.15       32.32     30.34 o 
  -8  14   6      139.88      171.66     68.37 o 
  -7  14   6       15.90       33.10     20.41 o 
  -6  14   6       38.94       23.85     19.33 o 
  -5  14   6      946.37      962.66    112.75 o 
  -4  14   6      464.62      460.07     80.14 o 
  -3  14   6      500.82      579.17     50.87 o 
  -2  14   6       62.16       95.81     19.92 o 
  -1  14   6      333.28      442.12     37.76 o 
   0  14   6      261.38      285.22     29.86 o 
   1  14   6       28.35       16.49     24.08 o 
   2  14   6      522.93      455.35    116.02 o 
   3  14   6        1.92        0.00     20.25 o 
   4  14   6      558.35      425.54     39.85 o 
   5  14   6      114.02      108.64     23.52 o 
   6  14   6       78.19       70.46     29.50 o 
   7  14   6       29.17       11.51     23.19 o 
   8  14   6        2.39       36.18     40.63 o 
  -8  15   6        7.35       58.96     26.41 o 
  -7  15   6      149.27      152.75     26.62 o 
  -6  15   6        1.50        5.71     19.03 o 
  -5  15   6        6.95        0.00     15.47 o 
  -4  15   6      575.94      553.47     43.11 o 
  -3  15   6        3.62        3.91     18.05 o 
  -2  15   6      181.01      219.26     27.64 o 
  -1  15   6       47.15       42.36     23.99 o 
   0  15   6       12.45       28.85     25.45 o 
   1  15   6      235.36      204.34     33.28 o 
   2  15   6       11.53        0.00     37.84 o 
   3  15   6      337.90      473.05     51.81 o 
   4  15   6        4.19        1.14     18.96 o 
   5  15   6      153.33      193.83     29.19 o 
   6  15   6       50.47       47.97     24.18 o 
   7  15   6        1.35        0.00     23.25 o 
  -7  16   6       17.45        1.12     29.13 o 
  -6  16   6       97.00      140.63     36.40 o 
  -5  16   6        4.05       22.21     24.31 o 
  -4  16   6       84.84      144.02     48.05 o 
  -3  16   6       12.96        0.00     18.42 o 
  -2  16   6        7.11        0.00     16.70 o 
  -1  16   6       15.27       31.91     29.09 o 
   0  16   6      328.57      382.96     71.79 o 
   1  16   6        5.85        5.49     22.15 o 
   2  16   6      292.84      289.90     62.15 o 
   3  16   6       27.50       36.16     25.05 o 
   4  16   6      169.07      156.65     33.37 o 
   5  16   6       46.81       42.99     22.71 o 
   6  16   6       70.95       66.86     26.49 o 
  -6  17   6        0.36        0.00     42.92 o 
  -5  17   6        3.87        0.00     22.62 o 
  -4  17   6      245.49      259.99     41.30 o 
  -3  17   6       79.10       82.43     28.74 o 
  -2  17   6       93.88       89.23     25.08 o 
  -1  17   6       25.75       18.01     29.33 o 
   0  17   6      170.73      285.66     75.67 o 
   1  17   6        5.05        0.00     21.84 o 
   2  17   6        6.56        6.34     23.06 o 
   3  17   6        1.42        0.00     21.42 o 
   4  17   6        0.25        9.31     21.52 o 
   5  17   6        5.39        0.00     22.03 o 
  -5  18   6        0.28        0.00     28.35 o 
  -4  18   6       56.06       52.67     30.02 o 
  -3  18   6        5.85       43.16     32.69 o 
  -2  18   6        4.25        0.00     21.12 o 
  -1  18   6       54.12       16.22     27.30 o 
   0  18   6       78.50       17.98     25.55 o 
   1  18   6        4.39        1.57     23.12 o 
   2  18   6      144.09      134.25     32.88 o 
   3  18   6        0.01       31.14     26.31 o 
   4  18   6      109.59      161.08     35.01 o 
  -4  19   6      108.38       94.72     46.17 o 
  -3  19   6       17.60        0.00     30.04 o 
  -2  19   6       51.03       30.39     26.20 o 
  -1  19   6        0.71        2.39     27.34 o 
   0  19   6       63.04       32.83     37.67 o 
   1  19   6       24.07        0.00     24.53 o 
   2  19   6        8.77        0.00     24.51 o 
   3  19   6        0.12        0.00     35.38 o 
   0  20   6       24.01       58.90     40.75 o 
 -11   0   7      101.10       50.45     37.10 o 
  -9   0   7      279.96      305.09     54.44 o 
  -7   0   7      239.24      134.11     33.10 o 
  -5   0   7     2343.69     2057.35    172.35 o 
  -3   0   7    18058.98    19623.48   1063.16 o 
  -1   0   7       11.69        6.18     15.24 o 
   1   0   7     1611.83     1370.26     83.61 o 
   3   0   7      398.22      446.44     35.28 o 
   5   0   7     3786.69     3155.71    259.21 o 
   7   0   7     1229.89     1250.50    120.07 o 
   9   0   7      351.87      209.79     51.02 o 
  11   0   7        2.05        9.59     39.15 o 
 -12   1   7        0.10        0.00     49.54 o 
 -11   1   7       36.21       50.64     26.64 o 
 -10   1   7        7.32       33.27     23.63 o 
  -9   1   7      499.21      514.86     49.69 o 
  -8   1   7       16.66       28.91     21.69 o 
  -7   1   7     1327.04     1407.62     90.60 o 
  -6   1   7       15.02        0.00     12.47 o 
  -5   1   7     3918.17     3444.67    196.35 o 
  -4   1   7        5.13        1.66      5.07 o 
  -3   1   7       11.53       29.62      7.09 o 
  -2   1   7       91.15       78.03      7.56 o 
  -1   1   7     1847.27     2025.56     81.57 o 
   0   1   7      354.85      434.39     21.66 o 
   1   1   7     4019.26     4137.98    162.83 o 
   2   1   7      589.29      522.34     26.99 o 
   3   1   7     4004.92     4518.24    157.96 o 
   4   1   7      280.36      244.43     18.46 o 
   5   1   7     1076.41     1007.88     67.94 o 
   6   1   7      413.23      582.15     50.47 o 
   7   1   7      107.49       41.67     20.20 o 
   8   1   7       17.95       20.17     20.12 o 
   9   1   7      484.47      589.52     58.80 o 
  10   1   7        8.49        0.00     27.68 o 
  11   1   7      133.95      213.78     59.81 o 
 -11   2   7       50.59       79.33     42.35 o 
 -10   2   7       26.37       30.40     27.62 o 
  -9   2   7       73.68      149.39     67.63 o 
  -8   2   7     1222.63     1516.65     98.54 o 
  -7   2   7      332.76      438.33     89.37 o 
  -6   2   7       50.96      123.01     21.06 o 
  -5   2   7     1782.63     1554.42     95.04 o 
  -4   2   7      162.43      187.79     19.07 o 
  -3   2   7     2961.28     2769.72    127.10 o 
  -2   2   7      270.79      327.25     23.49 o 
  -1   2   7      119.73       82.25     11.73 o 
   0   2   7       52.82       49.14      5.98 o 
   1   2   7     1068.08     1080.47     46.55 o 
   2   2   7     2951.58     3074.38    122.87 o 
   3   2   7      671.70      624.63     32.89 o 
   4   2   7       50.77       46.76      8.03 o 
   5   2   7     2567.60     2593.70    152.90 o 
   6   2   7      254.10      304.81     61.52 o 
   7   2   7      222.95      270.41     35.35 o 
   8   2   7       39.69       18.09     21.23 o 
   9   2   7      259.08      212.36     35.55 o 
  10   2   7        6.32       51.70     39.61 o 
  11   2   7        5.15        0.00     36.75 o 
 -11   3   7       32.62        6.96     36.75 o 
 -10   3   7      266.34      290.83     39.88 o 
  -9   3   7      369.98      383.12     52.05 o 
  -8   3   7      152.63      132.84     25.36 o 
  -7   3   7       44.06       36.35     17.78 o 
  -6   3   7      374.01      388.97     37.14 o 
  -5   3   7      447.81      655.97     88.63 o 
  -4   3   7       64.21       57.87     10.33 o 
  -3   3   7       21.34       16.03      8.75 o 
  -2   3   7     1178.08     1290.00     53.82 o 
  -1   3   7     1024.42      839.56     32.54 o 
   0   3   7     3137.69     3221.31    126.28 o 
   1   3   7     2831.82     3441.26    120.48 o 
   2   3   7       72.08      116.60     11.57 o 
   3   3   7     2359.85     2244.71     81.52 o 
   4   3   7     1224.10     1019.82     48.18 o 
   5   3   7      448.77      527.73     58.21 o 
   6   3   7      452.25      497.49    108.20 o 
   7   3   7      117.14      138.32     27.12 o 
   8   3   7      236.20      184.45     45.88 o 
   9   3   7      382.84      322.33     59.24 o 
  10   3   7       24.72       11.19     38.92 o 
 -11   4   7       80.03       83.52     40.01 o 
 -10   4   7       64.89      125.02     28.71 o 
  -9   4   7       58.12      112.38     25.38 o 
  -8   4   7     1191.95     1129.83     79.30 o 
  -7   4   7      579.71      518.74     45.70 o 
  -6   4   7       59.31       55.90     46.57 o 
  -5   4   7     1602.15     1401.90     69.90 o 
  -4   4   7      260.74      229.73     19.54 o 
  -3   4   7     2338.23     2494.71     88.99 o 
  -2   4   7      318.44      385.07     18.23 o 
  -1   4   7     3425.29     3130.72    110.36 o 
   0   4   7     1084.53     1017.57     38.94 o 
   1   4   7     1375.59     1149.59     43.45 o 
   2   4   7     1501.23     1628.61     68.18 o 
   3   4   7      157.93      127.37     12.65 o 
   4   4   7       16.95       30.12      9.97 o 
   5   4   7     1097.52     1068.36     83.89 o 
   6   4   7      661.44      582.21     67.86 o 
   7   4   7      344.36      465.61     95.99 o 
   8   4   7       28.24       54.84     83.44 o 
   9   4   7      143.09      169.61     47.14 o 
  10   4   7       58.69       11.98     33.10 o 
 -11   5   7       21.81        0.00     35.55 o 
 -10   5   7      205.67      196.25     70.88 o 
  -9   5   7      370.47      372.22     44.15 o 
  -8   5   7        0.50       22.93     14.97 o 
  -7   5   7        4.17        0.59     16.14 o 
  -6   5   7       32.44       36.79     18.18 o 
  -5   5   7      282.31      282.45     19.90 o 
  -4   5   7     1552.52     1065.49     54.80 o 
  -3   5   7      296.37      352.55     18.14 o 
  -2   5   7     4722.55     5178.59    179.78 o 
  -1   5   7      245.99      227.29     13.42 o 
   0   5   7      278.49      227.29     13.70 o 
   1   5   7      496.78      398.35     19.12 o 
   2   5   7     4669.61     5085.84    230.82 o 
   3   5   7     1805.42     1858.94     69.10 o 
   4   5   7     1634.85     1724.50     65.32 o 
   5   5   7      279.10      479.76     53.21 o 
   6   5   7      454.94      391.82     90.85 o 
   7   5   7       30.10       47.85     25.35 o 
   8   5   7      401.99      704.96    382.88 o 
   9   5   7      202.90      434.79    459.98 o 
  10   5   7        6.44       44.97     38.92 o 
 -11   6   7       90.48       68.32     34.63 o 
 -10   6   7      128.84       91.68     28.70 o 
  -9   6   7       23.55       37.18     21.63 o 
  -8   6   7      251.23      244.10     34.18 o 
  -7   6   7       31.40       93.55     18.70 o 
  -6   6   7      102.29      180.11     21.68 o 
  -5   6   7     1008.38     1144.96     51.51 o 
  -4   6   7      194.59      188.33     16.44 o 
  -3   6   7      326.72      310.85     19.30 o 
  -2   6   7     1902.58     1912.07     69.85 o 
  -1   6   7     6301.70     6058.29    210.33 o 
   0   6   7     1135.96     1182.21     45.24 o 
   1   6   7        4.05        6.83      6.38 o 
   2   6   7     7155.96     7163.48    279.57 o 
   3   6   7      887.41      953.59     47.99 o 
   4   6   7      503.55      415.42     31.55 o 
   5   6   7       60.32       66.10     15.59 o 
   6   6   7      388.55      438.59     68.71 o 
   7   6   7        1.78        0.00     19.50 o 
   8   6   7      154.26      353.29     79.16 o 
   9   6   7      107.34      148.22     43.13 o 
  10   6   7      126.22      220.84    337.22 o 
 -11   7   7       84.14       81.66     37.91 o 
 -10   7   7      164.85       88.49     30.41 o 
  -9   7   7      282.01      316.68     41.51 o 
  -8   7   7       61.74       41.95     21.89 o 
  -7   7   7       24.80       16.72     18.87 o 
  -6   7   7       80.55       96.31     18.26 o 
  -5   7   7      116.36      126.14     15.33 o 
  -4   7   7     1997.90     2004.67     83.66 o 
  -3   7   7      272.17      213.35     14.81 o 
  -2   7   7     2368.68     2188.84     79.65 o 
  -1   7   7      185.59      222.89     14.54 o 
   0   7   7      142.86      130.98     11.20 o 
   1   7   7      128.12      137.54     11.58 o 
   2   7   7       12.84       21.80      8.68 o 
   3   7   7       16.99       12.71     10.13 o 
   4   7   7      324.05      460.65     41.11 o 
   5   7   7      298.02      278.24     26.71 o 
   6   7   7       42.58       17.35     40.75 o 
   7   7   7      210.25      256.18     59.75 o 
   8   7   7      701.48      789.64    240.66 o 
   9   7   7       36.03       44.27     53.47 o 
  10   7   7       19.43       51.76     37.26 o 
 -10   8   7      119.40      112.82     44.69 o 
  -9   8   7       18.91       21.26     21.80 o 
  -8   8   7      264.44      287.65     48.97 o 
  -7   8   7       23.26       16.40     19.47 o 
  -6   8   7      198.59      218.25     24.76 o 
  -5   8   7      184.78      226.84     25.49 o 
  -4   8   7      554.36      588.01     59.93 o 
  -3   8   7       38.42       21.04      8.47 o 
  -2   8   7     2611.24     2788.83    100.66 o 
  -1   8   7      380.49      393.86     33.20 o 
   0   8   7      439.13      441.53     22.21 o 
   1   8   7      612.26      584.41     42.68 o 
   2   8   7      374.20      381.45     29.57 o 
   3   8   7      152.31      136.00     15.92 o 
   4   8   7      760.71      829.87     82.61 o 
   5   8   7     2638.60     2528.14    123.10 o 
   6   8   7       16.06       46.08     17.39 o 
   7   8   7        1.50       52.70     25.12 o 
   8   8   7      198.59      266.84     42.25 o 
   9   8   7       50.19       51.42     62.32 o 
  10   8   7      276.01      508.11    164.19 o 
 -10   9   7       65.35       62.06     33.35 o 
  -9   9   7        3.66       17.75     25.34 o 
  -8   9   7       33.87       39.93     24.04 o 
  -7   9   7        8.48       22.57     20.18 o 
  -6   9   7       61.22       55.87     16.45 o 
  -5   9   7       21.01       53.38     13.39 o 
  -4   9   7     3452.27     3704.50    149.01 o 
  -3   9   7      290.01      300.01     19.06 o 
  -2   9   7     1876.61     1515.59     58.17 o 
  -1   9   7        2.10        7.18      8.02 o 
   0   9   7      883.35      971.67     39.57 o 
   1   9   7        5.19        6.03     10.42 o 
   2   9   7      287.67      366.93     30.11 o 
   3   9   7      158.46      188.29     18.82 o 
   4   9   7       77.06       49.55     16.81 o 
   5   9   7      254.68      272.84     40.39 o 
   6   9   7      640.59      633.99     45.73 o 
   7   9   7       67.12       56.46     29.62 o 
   8   9   7      251.52      235.70     56.84 o 
   9   9   7       13.32       27.90     30.36 o 
 -10  10   7      145.34      133.20     62.55 o 
  -9  10   7        0.69        0.00     32.13 o 
  -8  10   7      702.23      668.20    133.83 o 
  -7  10   7       50.38       10.30     20.62 o 
  -6  10   7      412.36      474.52     37.74 o 
  -5  10   7      103.55       89.07     17.95 o 
  -4  10   7     2153.62     2154.72     93.74 o 
  -3  10   7       23.98       24.09     10.49 o 
  -2  10   7      136.44      120.23     13.16 o 
  -1  10   7      276.64      277.82     24.93 o 
   0  10   7      948.26      887.68     43.65 o 
   1  10   7       58.96       70.16     16.32 o 
   2  10   7      466.68      466.70     35.37 o 
   3  10   7      401.99      467.41     36.21 o 
   4  10   7     1458.60     1553.95     89.92 o 
   5  10   7        0.12        0.00     14.71 o 
   6  10   7       84.42      114.77     35.04 o 
   7  10   7        9.96       29.38     24.43 o 
   8  10   7      126.09      207.69     72.14 o 
   9  10   7       13.46       75.47     34.92 o 
  -9  11   7        0.82       21.38     24.16 o 
  -8  11   7       23.90       23.55     23.82 o 
  -7  11   7       53.36        0.00     18.85 o 
  -6  11   7      206.01      249.08     27.77 o 
  -5  11   7       42.77        8.78     13.95 o 
  -4  11   7      730.52      702.67     74.05 o 
  -3  11   7      319.81      346.53     25.20 o 
  -2  11   7     1022.29     1018.77     43.36 o 
  -1  11   7       72.02       42.83     11.24 o 
   0  11   7      402.26      410.39     27.40 o 
   1  11   7       72.98       61.85     15.00 o 
   2  11   7     1636.60     1718.66     88.05 o 
   3  11   7       23.06       62.03     21.00 o 
   4  11   7      417.41      451.13     66.62 o 
   5  11   7        3.95       12.87     16.74 o 
   6  11   7      629.33      667.59     49.56 o 
   7  11   7       88.17       49.42     26.33 o 
   8  11   7      185.38      201.16     40.76 o 
   9  11   7       23.63        0.00     30.38 o 
  -9  12   7        2.59        0.00     20.77 o 
  -8  12   7      252.81      233.59     56.04 o 
  -7  12   7      115.84       93.87     27.99 o 
  -6  12   7       47.78       91.94     21.19 o 
  -5  12   7       15.54       19.39     15.55 o 
  -4  12   7      188.86      201.36     24.64 o 
  -3  12   7      248.85      268.08     22.52 o 
  -2  12   7       49.97       62.50     12.78 o 
  -1  12   7      105.62      177.50     28.57 o 
   0  12   7      466.41      466.38     30.49 o 
   1  12   7       64.33       64.66     16.62 o 
   2  12   7     1727.91     1598.84    102.58 o 
   3  12   7      315.59      290.82     74.82 o 
   4  12   7      425.75      450.12     38.32 o 
   5  12   7       53.80       78.65     20.47 o 
   6  12   7        1.96        0.00     17.35 o 
   7  12   7        1.03        0.00     23.87 o 
   8  12   7      108.91       77.68     44.63 o 
  -9  13   7       64.41       58.68     25.82 o 
  -8  13   7        2.62       14.24     24.61 o 
  -7  13   7       58.84       34.81     32.99 o 
  -6  13   7       32.45       12.99     17.95 o 
  -5  13   7       60.56      112.07     22.19 o 
  -4  13   7      638.98      759.65     73.86 o 
  -3  13   7       22.07        8.02     12.03 o 
  -2  13   7      754.76      788.05     52.21 o 
  -1  13   7        5.35        0.00     11.91 o 
   0  13   7      373.74      402.60     29.01 o 
   1  13   7       73.29       71.10     17.64 o 
   2  13   7       14.72       22.56     18.89 o 
   3  13   7      355.78      292.53     37.74 o 
   4  13   7       35.31       50.78     18.91 o 
   5  13   7        0.21       19.38     18.69 o 
   6  13   7      215.33      165.35     27.70 o 
   7  13   7        5.17        6.33     35.44 o 
   8  13   7        2.73        0.00     28.00 o 
  -8  14   7      210.29      230.16     65.97 o 
  -7  14   7        1.71        4.80     23.36 o 
  -6  14   7      149.41      102.09     27.27 o 
  -5  14   7      311.97      317.29     39.54 o 
  -4  14   7       58.87       42.03     18.48 o 
  -3  14   7      323.19      232.65     56.50 o 
  -2  14   7      110.14       87.53     24.24 o 
  -1  14   7      211.79      250.66     23.98 o 
   0  14   7      189.67      231.07     23.29 o 
   1  14   7      155.43      101.53     25.46 o 
   2  14   7     1153.74      976.12    174.23 o 
   3  14   7      204.25      283.94     82.86 o 
   4  14   7      337.89      397.85     46.06 o 
   5  14   7      202.07      209.60     29.16 o 
   6  14   7        0.61       36.65     21.37 o 
   7  14   7       73.08       44.94     31.42 o 
  -7  15   7       60.81       36.27     28.23 o 
  -6  15   7        8.23        0.00     18.74 o 
  -5  15   7        0.51        0.00     16.42 o 
  -4  15   7        4.18       35.82     23.74 o 
  -3  15   7       27.18       46.92     24.03 o 
  -2  15   7       52.89       65.38     20.29 o 
  -1  15   7      154.65      151.61     24.81 o 
   0  15   7       98.83       38.72     21.56 o 
   1  15   7      326.91      423.66    100.39 o 
   2  15   7       34.70       19.73     32.19 o 
   3  15   7     1306.26     1049.82     82.64 o 
   4  15   7       77.23      236.03     37.87 o 
   5  15   7      101.18      195.20     29.76 o 
   6  15   7       50.27       44.22     30.50 o 
   7  15   7        3.12        1.83     32.19 o 
  -7  16   7       15.63        0.00     25.09 o 
  -6  16   7       97.23      136.14     38.68 o 
  -5  16   7      188.49      242.74     38.59 o 
  -4  16   7        9.10        4.64     22.35 o 
  -3  16   7      272.61      280.86     56.27 o 
  -2  16   7        5.71       22.10     20.05 o 
  -1  16   7      457.22      420.75     49.45 o 
   0  16   7       20.94       48.38     24.64 o 
   1  16   7        4.21        0.00     20.44 o 
   2  16   7      120.63      181.15     33.93 o 
   3  16   7        2.12       17.28     24.00 o 
   4  16   7       23.43        8.77     24.68 o 
   5  16   7       68.64       49.24     26.22 o 
   6  16   7        0.38        0.00     24.61 o 
  -6  17   7        0.69        0.00     25.90 o 
  -5  17   7       24.06       44.32     29.38 o 
  -4  17   7       52.88       39.95     27.54 o 
  -3  17   7       11.03       22.81     25.29 o 
  -2  17   7       18.81        0.00     20.78 o 
  -1  17   7       16.05       39.51     22.67 o 
   0  17   7       20.05       33.44     36.12 o 
   1  17   7       44.32       72.55     33.79 o 
   2  17   7       25.83        5.43     23.18 o 
   3  17   7      164.41      182.66     44.23 o 
   4  17   7        1.48       14.48     24.61 o 
   5  17   7        3.76        0.00     33.79 o 
  -5  18   7       72.31       27.51     30.00 o 
  -4  18   7       55.67       28.81     30.38 o 
  -3  18   7      105.35      135.63     36.10 o 
  -2  18   7       74.31       72.61     36.52 o 
  -1  18   7       45.25       73.01     29.73 o 
   0  18   7        8.64       41.82     29.40 o 
   1  18   7        0.69        0.00     25.77 o 
   2  18   7        1.64       29.36     25.10 o 
   3  18   7       34.76       51.00     26.38 o 
   4  18   7        8.04       32.96     35.84 o 
  -3  19   7        0.01       15.83     33.48 o 
  -2  19   7        7.02       22.44     38.64 o 
  -1  19   7        0.95        8.66     30.76 o 
   0  19   7        9.78        7.17     27.46 o 
   1  19   7      167.29      184.82     67.46 o 
   2  19   7        7.36       14.91     23.76 o 
 -10   0   8      228.66      194.15     47.94 o 
  -8   0   8     1399.37     1340.22    126.12 o 
  -6   0   8     2254.64     1892.54    163.22 o 
  -4   0   8       25.23        0.00     15.07 o 
  -2   0   8     3601.82     2990.65    168.04 o 
   0   0   8     2779.20     2711.21    153.82 o 
   2   0   8     4779.19     5173.13    287.76 o 
   4   0   8     2058.36     2242.42    132.18 o 
   6   0   8      368.30      214.81     43.03 o 
   8   0   8      308.81      280.78     54.79 o 
  10   0   8      594.70      611.21     90.17 o 
 -11   1   8        0.87        3.76     26.27 o 
 -10   1   8       28.86       32.82     21.47 o 
  -9   1   8       94.87      219.54     56.67 o 
  -8   1   8      166.92      177.36     28.28 o 
  -7   1   8      185.17      277.44     32.61 o 
  -6   1   8      732.14      598.62     78.81 o 
  -5   1   8        0.03       14.31     13.40 o 
  -4   1   8      481.65      433.97     36.65 o 
  -3   1   8     2578.78     3061.79    140.92 o 
  -2   1   8     2610.82     2149.37     86.48 o 
  -1   1   8        2.20        1.23      5.83 o 
   0   1   8      244.26      243.34     16.26 o 
   1   1   8        4.10        5.43      6.37 o 
   2   1   8     4657.98     5311.65    208.77 o 
   3   1   8      628.78      571.47     30.52 o 
   4   1   8     2878.55     2346.40     97.18 o 
   5   1   8       12.81        0.00     14.12 o 
   6   1   8      954.36      881.29     67.31 o 
   7   1   8      124.12      131.19     26.77 o 
   8   1   8      178.00      150.24     41.83 o 
   9   1   8        2.14       16.15     23.52 o 
  10   1   8        7.40       17.07     31.73 o 
 -11   2   8       15.39        8.56     25.47 o 
 -10   2   8      176.93      206.77     35.39 o 
  -9   2   8       49.83       83.31     32.13 o 
  -8   2   8     1788.71     1505.56     98.54 o 
  -7   2   8      321.43      298.66     34.95 o 
  -6   2   8      768.22      835.51     70.14 o 
  -5   2   8        1.67        3.29     12.36 o 
  -4   2   8        1.36        0.00     12.57 o 
  -3   2   8      298.93      318.82     17.34 o 
  -2   2   8     5811.14     6335.92    246.29 o 
  -1   2   8     1450.85     1514.94     63.04 o 
   0   2   8      495.41      526.30     22.88 o 
   1   2   8     1603.23     1587.71     66.28 o 
   2   2   8     4756.67     5119.91    201.42 o 
   3   2   8      885.50     1019.06     57.92 o 
   4   2   8      921.85      829.55     40.28 o 
   5   2   8      502.93      457.65     42.11 o 
   6   2   8      120.87      117.70     24.31 o 
   7   2   8        0.69        0.00     17.97 o 
   8   2   8      305.29      295.51     40.29 o 
   9   2   8       33.51       58.47     27.82 o 
  10   2   8      482.88      428.59     74.19 o 
 -11   3   8        3.78        0.00     36.64 o 
 -10   3   8        1.53       22.68     48.79 o 
  -9   3   8       77.52       50.13     21.44 o 
  -8   3   8      439.89      415.79     44.06 o 
  -7   3   8      228.59      185.83     28.24 o 
  -6   3   8      257.68      317.09     33.94 o 
  -5   3   8       28.40       48.80     15.69 o 
  -4   3   8      385.42      225.76     20.34 o 
  -3   3   8        9.12        7.03      5.48 o 
  -2   3   8     1318.67     1314.80     55.41 o 
  -1   3   8     1628.52     1696.37     62.13 o 
   0   3   8        8.63        3.86      5.11 o 
   1   3   8     3136.90     3313.97    116.78 o 
   2   3   8        1.72       10.84      7.34 o 
   3   3   8      208.37      228.44     17.84 o 
   4   3   8     1385.86     1335.06     68.00 o 
   5   3   8      239.86      222.82     31.62 o 
   6   3   8       19.48       33.42     34.41 o 
   7   3   8      554.53      491.76     84.86 o 
   8   3   8       89.60      120.64     38.58 o 
   9   3   8       58.16       49.88     38.58 o 
  10   3   8        0.41        4.45     41.77 o 
 -11   4   8       30.01       11.69     39.04 o 
 -10   4   8       56.77       83.14     28.14 o 
  -9   4   8        2.62        7.44     20.23 o 
  -8   4   8      419.57      445.40     45.27 o 
  -7   4   8     1462.81     1530.89     98.57 o 
  -6   4   8        4.98        0.00     30.36 o 
  -5   4   8      218.67      167.97     38.98 o 
  -4   4   8        0.00        0.00      8.49 o 
  -3   4   8      767.07      723.84     39.63 o 
  -2   4   8     3353.09     3424.73    120.70 o 
  -1   4   8     5844.72     5424.51    188.39 o 
   0   4   8     2308.50     2126.07     76.65 o 
   1   4   8       13.26        9.44      5.47 o 
   2   4   8     2221.19     2169.50    103.39 o 
   3   4   8     1641.55     1292.10     65.06 o 
   4   4   8      200.57      226.03     21.22 o 
   5   4   8      733.45      757.77     84.01 o 
   6   4   8      918.32     1025.99    107.18 o 
   7   4   8      162.74      272.62    173.21 o 
   8   4   8      336.39      364.33     63.12 o 
   9   4   8       41.27        3.42     31.84 o 
  10   4   8      181.50      180.23     49.76 o 
 -11   5   8       12.63        0.00     29.66 o 
 -10   5   8        1.94       16.35     35.33 o 
  -9   5   8       85.90      115.20     38.18 o 
  -8   5   8       12.85       32.19     15.66 o 
  -7   5   8      317.48      290.91     34.86 o 
  -6   5   8       14.12       43.12     20.29 o 
  -5   5   8       31.18      108.10     17.34 o 
  -4   5   8      356.89      361.42     22.81 o 
  -3   5   8      371.97      537.08     24.50 o 
  -2   5   8     6097.54     6027.73    209.05 o 
  -1   5   8     2558.93     2332.10     84.19 o 
   0   5   8       37.03       55.09      7.90 o 
   1   5   8       32.53       33.56      7.12 o 
   2   5   8       37.85       35.03      8.92 o 
   3   5   8      258.98      200.31     21.10 o 
   4   5   8      643.47      512.14     30.45 o 
   5   5   8       13.97       57.44     21.00 o 
   6   5   8      407.25      449.73    158.82 o 
   7   5   8       28.45       36.83     27.16 o 
   8   5   8       82.61      142.20    163.68 o 
   9   5   8      155.85      127.04     44.29 o 
  10   5   8        0.00       10.50     35.95 o 
 -11   6   8       76.53      128.03     51.70 o 
 -10   6   8       80.92       72.56     45.08 o 
  -9   6   8        0.06       10.90     35.15 o 
  -8   6   8      668.04      737.37     84.06 o 
  -7   6   8       24.22       25.59     15.96 o 
  -6   6   8      280.48      229.92     24.92 o 
  -5   6   8      675.77      642.35     55.23 o 
  -4   6   8      323.51      313.58     22.16 o 
  -3   6   8      570.15      663.67     29.09 o 
  -2   6   8      127.72      159.81     12.39 o 
  -1   6   8     2045.98     2018.88     73.83 o 
   0   6   8      461.92      485.43     23.22 o 
   1   6   8      590.14      571.93     26.15 o 
   2   6   8     6535.46     6326.79    248.01 o 
   3   6   8      890.51      832.39     49.30 o 
   4   6   8        0.44        0.00     16.85 o 
   5   6   8      311.73      292.57     36.71 o 
   6   6   8       25.02       29.46     58.27 o 
   7   6   8      356.52      350.42    104.04 o 
   8   6   8      242.18      253.15     65.74 o 
   9   6   8       35.85      126.86    154.03 o 
  10   6   8       52.92       53.19     39.49 o 
 -11   7   8       10.71        2.85     50.56 o 
 -10   7   8        0.16        0.00     21.91 o 
  -9   7   8      115.72      141.47     31.57 o 
  -8   7   8       24.57       23.71     21.35 o 
  -7   7   8      585.47      629.45     44.87 o 
  -6   7   8       41.53        0.00     13.72 o 
  -5   7   8        0.72       19.22     17.62 o 
  -4   7   8      197.74      258.76     23.86 o 
  -3   7   8     1747.84     1704.49     64.19 o 
  -2   7   8     1466.87     1423.92     54.45 o 
  -1   7   8     1401.09     1185.14     46.20 o 
   0   7   8        9.95       11.71      7.43 o 
   1   7   8      683.67      525.20     24.98 o 
   2   7   8     1303.04     1481.23     64.24 o 
   3   7   8      990.67     1080.48     59.39 o 
   4   7   8      192.76      145.34     17.07 o 
   5   7   8       86.27      151.35     28.13 o 
   6   7   8      526.07      641.56    107.86 o 
   7   7   8      186.20      271.39     42.46 o 
   8   7   8       37.07      119.46     52.56 o 
   9   7   8      174.80      211.80     88.86 o 
  10   7   8       27.50      107.89    199.40 o 
 -10   8   8       18.46        8.43     24.54 o 
  -9   8   8       31.76       32.51     24.75 o 
  -8   8   8      177.87      207.25     73.45 o 
  -7   8   8        5.24        0.00     34.64 o 
  -6   8   8      248.63      279.34     31.23 o 
  -5   8   8     1371.83     1451.37     87.67 o 
  -4   8   8        6.82       15.35     10.98 o 
  -3   8   8     5402.29     5556.07    217.95 o 
  -2   8   8        4.25       13.87      8.51 o 
  -1   8   8      644.53      599.82     27.87 o 
   0   8   8        9.57        5.30      7.47 o 
   1   8   8       33.06       30.83      8.70 o 
   2   8   8       30.67       31.88     12.45 o 
   3   8   8     2268.10     2302.58    113.49 o 
   4   8   8      349.51      364.84     30.91 o 
   5   8   8     2634.21     2351.28    266.86 o 
   6   8   8       10.27        0.00     19.03 o 
   7   8   8      799.10      943.17    203.97 o 
   8   8   8        9.06        0.00     26.89 o 
   9   8   8       85.16      131.44     50.85 o 
 -10   9   8        4.20       36.32     23.50 o 
  -9   9   8      310.30      287.84     42.14 o 
  -8   9   8       11.17        0.00     20.37 o 
  -7   9   8      513.36      558.31     54.62 o 
  -6   9   8      173.17      212.60     46.63 o 
  -5   9   8      147.78      118.39     17.07 o 
  -4   9   8        0.98       13.91     16.01 o 
  -3   9   8      471.99      442.84     33.30 o 
  -2   9   8       29.94       31.90      9.70 o 
  -1   9   8      849.55      838.11     67.23 o 
   0   9   8        2.58        0.00      7.55 o 
   1   9   8      641.45      530.42     39.23 o 
   2   9   8       21.10       24.10     12.21 o 
   3   9   8        7.71        1.25     12.62 o 
   4   9   8        0.07        1.62     14.03 o 
   5   9   8      110.88       91.43     20.31 o 
   6   9   8        0.40       25.77     33.39 o 
   7   9   8       58.58      109.01     71.68 o 
   8   9   8        5.30       32.56     28.71 o 
   9   9   8      379.55      490.12     63.94 o 
 -10  10   8        6.35       27.44     25.40 o 
  -9  10   8       21.10       47.85     28.03 o 
  -8  10   8        0.03       18.38     31.56 o 
  -7  10   8       37.21       18.67     22.69 o 
  -6  10   8       84.59       59.01     23.33 o 
  -5  10   8      773.49      792.54    119.46 o 
  -4  10   8      714.22      698.26     38.51 o 
  -3  10   8     2209.92     1944.47     83.00 o 
  -2  10   8      187.03      162.69     15.28 o 
  -1  10   8      338.61      323.52     20.78 o 
   0  10   8       61.63       56.28     12.56 o 
   1  10   8        2.23        7.47     19.76 o 
   2  10   8       39.99       26.88     13.67 o 
   3  10   8      109.09      161.54     22.34 o 
   4  10   8      126.31      152.13     22.71 o 
   5  10   8     1506.38     1313.40     73.02 o 
   6  10   8        0.05       39.65     29.79 o 
   7  10   8      234.67      296.94     43.47 o 
   8  10   8        4.32        0.00     27.86 o 
   9  10   8       21.64       30.18     51.53 o 
  -9  11   8      231.18      318.89     45.48 o 
  -8  11   8       25.49       19.88     40.86 o 
  -7  11   8      107.35       75.07     38.81 o 
  -6  11   8        3.90        9.86     23.23 o 
  -5  11   8        9.35        0.00     16.50 o 
  -4  11   8      164.01      175.89     22.73 o 
  -3  11   8      244.57      302.44     24.37 o 
  -2  11   8      127.04      131.81     14.89 o 
  -1  11   8      196.05      178.79     18.47 o 
   0  11   8        8.87       24.77     12.33 o 
   1  11   8      498.31      515.38     37.94 o 
   2  11   8      135.38      110.44     19.23 o 
   3  11   8       31.14       76.95     38.12 o 
   4  11   8      147.40      128.17     23.94 o 
   5  11   8       56.00       29.12     17.44 o 
   6  11   8        6.80        0.00     29.22 o 
   7  11   8       20.37      106.66     60.09 o 
   8  11   8        0.10       19.59     29.75 o 
  -9  12   8        0.28        0.00     27.62 o 
  -8  12   8       33.48       17.31     24.06 o 
  -7  12   8      167.81      195.25     36.27 o 
  -6  12   8       22.92        8.79     21.76 o 
  -5  12   8      407.23      424.83     71.32 o 
  -4  12   8       18.92       39.55     16.95 o 
  -3  12   8      208.74      262.35     23.16 o 
  -2  12   8       16.58       28.55     11.53 o 
  -1  12   8      517.78      528.45     33.87 o 
   0  12   8      186.21      207.97     20.87 o 
   1  12   8      243.67      267.73     27.15 o 
   2  12   8        0.68       14.49     13.77 o 
   3  12   8      643.70      604.81    100.73 o 
   4  12   8        2.46        0.00     19.81 o 
   5  12   8      356.21      444.88     40.08 o 
   6  12   8        0.02        0.00     22.70 o 
   7  12   8      135.34      103.28     34.45 o 
   8  12   8       15.27       54.51     33.44 o 
  -8  13   8       20.37        0.00     24.05 o 
  -7  13   8        9.56       26.47     25.61 o 
  -6  13   8       31.41       19.56     37.15 o 
  -5  13   8        1.06       12.91     17.87 o 
  -4  13   8      160.51      134.95     23.42 o 
  -3  13   8      164.80      168.41     23.85 o 
  -2  13   8        5.80       24.49     13.80 o 
  -1  13   8      313.76      352.49     27.56 o 
   0  13   8        0.07        1.05     14.25 o 
   1  13   8      683.49      684.66     47.05 o 
   2  13   8       69.45       62.28     22.35 o 
   3  13   8      191.17      207.59     34.30 o 
   4  13   8      364.37      398.73     46.56 o 
   5  13   8       18.11        6.29     22.00 o 
   6  13   8       59.85       54.38     27.19 o 
   7  13   8      142.00       95.96     33.22 o 
  -8  14   8       79.65       71.73     42.06 o 
  -7  14   8       39.12       67.58     67.40 o 
  -6  14   8       11.81        0.00     18.24 o 
  -5  14   8       64.02       66.54     21.65 o 
  -4  14   8       25.14       40.58     19.83 o 
  -3  14   8      280.10      225.36     74.13 o 
  -2  14   8      322.60      324.95     31.90 o 
  -1  14   8      177.23      162.41     20.87 o 
   0  14   8      210.37      166.31     21.29 o 
   1  14   8        0.42        0.00     18.30 o 
   2  14   8      175.89      225.10     51.88 o 
   3  14   8      606.15      502.88     71.28 o 
   4  14   8       77.02       37.24     23.75 o 
   5  14   8       66.55       51.78     21.60 o 
   6  14   8       15.01        0.00     23.23 o 
   7  14   8        0.69        2.47     27.83 o 
  -7  15   8       61.88       43.84     28.23 o 
  -6  15   8       28.37       12.26     20.30 o 
  -5  15   8       54.72       35.03     27.73 o 
  -4  15   8       57.92       45.27     24.50 o 
  -3  15   8       10.34        0.00     21.91 o 
  -2  15   8      204.22      178.76     51.60 o 
  -1  15   8       40.83       38.00     19.28 o 
   0  15   8        2.19        4.41     20.83 o 
   1  15   8      566.30      641.17     60.37 o 
   2  15   8       24.69        2.00     21.45 o 
   3  15   8      581.81      539.76     63.00 o 
   4  15   8      280.81      343.72     92.62 o 
   5  15   8        1.23       37.82     24.12 o 
   6  15   8       23.92        0.43     28.19 o 
  -6  16   8       17.04        0.65     22.83 o 
  -5  16   8       76.76       79.32     28.92 o 
  -4  16   8        0.34        0.00     23.80 o 
  -3  16   8       55.10       36.20     26.02 o 
  -2  16   8      275.90      306.62     42.63 o 
  -1  16   8       29.91       53.86     23.33 o 
   0  16   8       64.46       75.74     27.24 o 
   1  16   8       12.16        0.00     22.24 o 
   2  16   8      457.71      377.65     46.34 o 
   3  16   8      112.44       61.42     28.63 o 
   4  16   8       20.44       26.36     25.68 o 
   5  16   8       35.43       19.37     32.30 o 
  -5  17   8       21.96        0.00     25.71 o 
  -4  17   8      165.21      164.46     44.57 o 
  -3  17   8        0.02        5.30     26.47 o 
  -2  17   8      251.57      269.27     42.88 o 
  -1  17   8        0.78        6.62     26.77 o 
   0  17   8       21.02        0.00     23.27 o 
   1  17   8       21.58       32.82     25.79 o 
   2  17   8        7.25        0.00     47.03 o 
   3  17   8        1.51        0.00     24.09 o 
   4  17   8      271.87      267.46     40.81 o 
  -4  18   8        3.27        0.00     28.95 o 
  -3  18   8        0.05        0.00     30.34 o 
  -2  18   8      173.46      149.59     38.02 o 
  -1  18   8       51.26        6.50     29.86 o 
   0  18   8      150.15      205.37     41.35 o 
   1  18   8        4.55        0.00     26.47 o 
   2  18   8      137.60      114.64     35.78 o 
   3  18   8       11.20        0.00     25.57 o 
  -2  19   8       11.87       14.67     33.29 o 
  -1  19   8        0.07        0.00     28.60 o 
   0  19   8        1.99       13.80     31.98 o 
   1  19   8        3.84        0.00     37.55 o 
 -11   0   9        3.23        0.00     37.67 o 
  -9   0   9      114.20      111.86     36.30 o 
  -7   0   9      219.23      213.33     42.12 o 
  -5   0   9     2482.41     2039.66    174.06 o 
  -3   0   9     2885.87     2925.88    164.93 o 
  -1   0   9     1278.93     1227.56    102.15 o 
   1   0   9     2715.58     2454.09    141.43 o 
   3   0   9     2749.95     2654.59    154.03 o 
   5   0   9      926.92      788.68    151.12 o 
   7   0   9        5.78       38.01     30.82 o 
   9   0   9        2.12       12.67     34.36 o 
 -11   1   9        2.88        0.00     25.52 o 
 -10   1   9        0.95       20.92     22.79 o 
  -9   1   9     1060.40     1074.36     81.07 o 
  -8   1   9        0.16        0.00     17.71 o 
  -7   1   9      466.00      565.59     50.18 o 
  -6   1   9        0.64       54.12     27.96 o 
  -5   1   9        0.86       27.99     15.19 o 
  -4   1   9       71.19       82.67     18.26 o 
  -3   1   9       24.91       13.89     14.62 o 
  -2   1   9      554.12      541.68     31.60 o 
  -1   1   9     1704.11     1998.07     81.86 o 
   0   1   9      543.01      399.78     22.81 o 
   1   1   9     1273.38      996.71     44.86 o 
   2   1   9     2724.31     3036.44    122.76 o 
   3   1   9      883.24      912.86     43.20 o 
   4   1   9      337.59      319.56     22.94 o 
   5   1   9       75.87       87.58     13.71 o 
   6   1   9       51.90       25.26     19.13 o 
   7   1   9      253.86      242.32     35.22 o 
   8   1   9        7.96       18.96     21.99 o 
   9   1   9      684.14      640.87     89.43 o 
  10   1   9        5.70        0.00     24.88 o 
 -11   2   9        0.43        2.21     27.83 o 
 -10   2   9      106.21       74.69     34.30 o 
  -9   2   9       62.13       44.98     21.13 o 
  -8   2   9       64.17      128.49     53.59 o 
  -7   2   9      758.30      782.57     66.20 o 
  -6   2   9       36.58       38.86     23.63 o 
  -5   2   9     1559.04     1383.45     87.97 o 
  -4   2   9        1.89        0.00     11.56 o 
  -3   2   9      177.99      148.78     14.58 o 
  -2   2   9       78.43       73.19     15.99 o 
  -1   2   9      722.47      695.78     33.06 o 
   0   2   9       65.34       46.58     10.11 o 
   1   2   9      894.38      769.14     36.47 o 
   2   2   9       31.92       43.88      9.60 o 
   3   2   9     4005.52     3538.04    142.56 o 
   4   2   9      114.42      118.95     17.68 o 
   5   2   9     1060.76      896.49     45.28 o 
   6   2   9      616.30      640.90     81.21 o 
   7   2   9      209.54      234.74     37.84 o 
   8   2   9       18.97       21.93     29.05 o 
   9   2   9       28.09       42.22     26.97 o 
  10   2   9        4.84       38.58     42.12 o 
 -11   3   9       66.07      125.44     50.79 o 
 -10   3   9        2.91        0.00     20.68 o 
  -9   3   9      467.55      423.14     46.60 o 
  -8   3   9        7.46        0.00     18.04 o 
  -7   3   9       26.78       70.65     21.30 o 
  -6   3   9       45.65       32.81     17.51 o 
  -5   3   9        0.64       38.13     16.56 o 
  -4   3   9     1143.84     1031.50     71.79 o 
  -3   3   9     3192.74     3694.25    170.20 o 
  -2   3   9     1859.75     1863.36     76.42 o 
  -1   3   9     3168.21     3208.27    113.70 o 
   0   3   9       88.95      100.09      9.29 o 
   1   3   9     1198.65     1237.02     53.85 o 
   2   3   9     1418.49     1654.05     70.50 o 
   3   3   9     1040.05      993.79     53.29 o 
   4   3   9      452.99      429.18     34.04 o 
   5   3   9        5.50        0.00     10.20 o 
   6   3   9       58.17       17.29     27.62 o 
   7   3   9       64.16      105.25     27.18 o 
   8   3   9       75.06       93.14     38.92 o 
   9   3   9      278.74      297.67     60.27 o 
  10   3   9        0.15        0.00     40.18 o 
 -11   4   9        3.64       23.52     29.75 o 
 -10   4   9       65.30       87.25     27.42 o 
  -9   4   9       14.12       10.10     38.64 o 
  -8   4   9       59.39       62.64     23.63 o 
  -7   4   9      281.61      268.45     34.74 o 
  -6   4   9      405.20      363.55     38.23 o 
  -5   4   9      985.43     1053.86     72.22 o 
  -4   4   9        0.48       22.74     17.92 o 
  -3   4   9     1123.60      986.85     47.81 o 
  -2   4   9      529.85      740.97     31.16 o 
  -1   4   9       20.94       19.56      6.66 o 
   0   4   9       50.76       34.78      8.00 o 
   1   4   9       53.13       60.38     10.13 o 
   2   4   9     1857.87     1743.65     95.92 o 
   3   4   9     1221.79      993.32     85.79 o 
   4   4   9      210.60      187.96     17.71 o 
   5   4   9     1639.47     1560.85    142.22 o 
   6   4   9       29.46       46.80     30.02 o 
   7   4   9       13.59        7.23     56.84 o 
   8   4   9       80.59       41.32     31.84 o 
   9   4   9        9.03       11.76     32.53 o 
  10   4   9       86.42       43.83     37.78 o 
 -11   5   9       10.87       19.07     48.74 o 
 -10   5   9        1.70        0.00     27.22 o 
  -9   5   9       76.67      134.18     23.78 o 
  -8   5   9       33.49       24.05     17.41 o 
  -7   5   9       77.42       92.88     19.81 o 
  -6   5   9        6.97       26.03     14.98 o 
  -5   5   9      145.96      160.66     24.31 o 
  -4   5   9     1179.36      945.23     47.22 o 
  -3   5   9     1106.30     1249.47     54.60 o 
  -2   5   9      242.09      265.65     16.16 o 
  -1   5   9     1150.64     1222.65     46.98 o 
   0   5   9       50.40       50.78     10.55 o 
   1   5   9      452.24      442.59     26.00 o 
   2   5   9       88.30       61.28     11.02 o 
   3   5   9      404.92      475.26     28.41 o 
   4   5   9     1124.95     1193.34     67.06 o 
   5   5   9       36.30       34.37     46.85 o 
   6   5   9       50.20       19.47     24.07 o 
   7   5   9       76.09      142.73    108.95 o 
   8   5   9       24.11      123.43    129.60 o 
   9   5   9       90.00       55.36     36.41 o 
  10   5   9        9.75       20.77     33.44 o 
 -11   6   9       14.28       23.51     56.61 o 
 -10   6   9       92.05      111.60     63.00 o 
  -9   6   9        2.51        0.00     19.36 o 
  -8   6   9      482.56      572.72     50.84 o 
  -7   6   9       27.13       30.52     19.30 o 
  -6   6   9       83.95       78.76     18.26 o 
  -5   6   9      565.19      588.42     40.17 o 
  -4   6   9      626.02      616.42     33.44 o 
  -3   6   9     1451.74     1351.97     70.33 o 
  -2   6   9     2756.30     2830.85    101.98 o 
  -1   6   9      644.24      565.67     26.19 o 
   0   6   9      948.27      809.96     33.68 o 
   1   6   9        0.64       11.81      8.47 o 
   2   6   9      900.27      865.91     53.61 o 
   3   6   9      553.66      483.99     35.59 o 
   4   6   9       34.36       70.57     17.08 o 
   5   6   9     1528.05     1976.31    180.91 o 
   6   6   9      181.89      156.58     32.56 o 
   7   6   9        7.85       11.89     25.20 o 
   8   6   9      244.38      538.97    344.13 o 
   9   6   9        0.09       16.72    137.59 o 
 -10   7   9        3.02       42.06     26.53 o 
  -9   7   9       11.70       20.30     22.95 o 
  -8   7   9      138.37      134.95     34.47 o 
  -7   7   9      605.44      630.77     54.63 o 
  -6   7   9      610.02      623.90     44.42 o 
  -5   7   9       36.05       22.77     22.23 o 
  -4   7   9     1681.97     1704.85     73.16 o 
  -3   7   9      669.27      623.71     33.72 o 
  -2   7   9      842.36      786.62     38.34 o 
  -1   7   9      242.85      330.88     22.74 o 
   0   7   9      186.06      167.95     15.25 o 
   1   7   9      196.06      216.50     17.67 o 
   2   7   9      294.47      268.51     25.18 o 
   3   7   9      336.00      331.31     38.81 o 
   4   7   9     1876.72     1872.63     96.25 o 
   5   7   9      120.97      222.99     55.93 o 
   6   7   9      449.63      587.66    116.36 o 
   7   7   9      157.28      236.39     48.00 o 
   8   7   9      250.93      330.18    111.51 o 
   9   7   9       18.48       18.84     34.18 o 
 -10   8   9       94.39       70.29     29.50 o 
  -9   8   9       12.34       43.21     25.00 o 
  -8   8   9      638.39      635.86     88.74 o 
  -7   8   9        0.66       11.54     21.54 o 
  -6   8   9      537.05      411.63     99.55 o 
  -5   8   9      205.06      223.79     25.54 o 
  -4   8   9      927.40      999.93     48.64 o 
  -3   8   9      452.56      507.01     36.69 o 
  -2   8   9     5272.63     4820.51    169.74 o 
  -1   8   9      182.84      164.94     14.21 o 
   0   8   9      450.47      496.22     24.91 o 
   1   8   9       20.46        6.32      9.39 o 
   2   8   9     1858.79     1846.64     93.02 o 
   3   8   9      706.34      838.86     52.54 o 
   4   8   9        0.75        0.66     13.01 o 
   5   8   9      328.99      367.97    135.60 o 
   6   8   9      645.14      623.44    168.47 o 
   7   8   9       44.33       66.23     30.07 o 
   8   8   9      336.67      534.93    188.39 o 
   9   8   9        1.95        0.00     86.17 o 
 -10   9   9        0.76        0.00     21.50 o 
  -9   9   9       18.29       29.46     24.33 o 
  -8   9   9       70.74       74.66     27.22 o 
  -7   9   9        5.69        0.00     19.78 o 
  -6   9   9      287.01      296.87     56.50 o 
  -5   9   9       83.98       62.23     17.54 o 
  -4   9   9      489.52      641.53     44.02 o 
  -3   9   9        1.05       14.21     12.04 o 
  -2   9   9     1358.02     1287.57     51.50 o 
  -1   9   9       34.25       47.94     13.61 o 
   0   9   9        3.21        0.00      9.03 o 
   1   9   9       18.11       10.73     12.66 o 
   2   9   9       74.99       69.23     16.31 o 
   3   9   9      870.49     1008.74     60.28 o 
   4   9   9     1313.50     1190.94     85.79 o 
   5   9   9       48.98       56.75     35.27 o 
   6   9   9      457.37      524.82     56.20 o 
   7   9   9       21.28       31.51     27.20 o 
   8   9   9       78.21      100.97     56.33 o 
   9   9   9        1.11       24.69     34.80 o 
  -9  10   9       11.20       47.40     26.20 o 
  -8  10   9      211.75      167.53     81.38 o 
  -7  10   9        7.69        0.00     21.91 o 
  -6  10   9      770.25      814.71     75.79 o 
  -5  10   9       68.58       67.87     16.03 o 
  -4  10   9      460.44      510.37     35.17 o 
  -3  10   9     1138.46     1139.59     53.21 o 
  -2  10   9      402.26      449.98     25.49 o 
  -1  10   9      370.25      386.12     23.23 o 
   0  10   9      804.84      954.79     47.20 o 
   1  10   9      533.96      567.70     40.16 o 
   2  10   9       23.10       21.94     13.92 o 
   3  10   9      530.31      527.25     40.90 o 
   4  10   9        0.66        0.00     17.67 o 
   5  10   9        7.71       30.63     21.05 o 
   6  10   9       98.02      109.83     29.88 o 
   7  10   9        6.19       36.57     27.96 o 
   8  10   9      198.84      291.55     90.68 o 
  -9  11   9       41.94       46.20     26.15 o 
  -8  11   9      132.89      111.07     52.39 o 
  -7  11   9        4.84        0.00     35.73 o 
  -6  11   9      125.48      145.47     30.66 o 
  -5  11   9        0.43        9.92     15.85 o 
  -4  11   9        8.46        0.00     12.68 o 
  -3  11   9       81.11       66.93     14.86 o 
  -2  11   9        4.95       13.62     10.73 o 
  -1  11   9       93.80      122.39     16.62 o 
   0  11   9      305.83      291.07     35.41 o 
   1  11   9       70.30       78.95     27.78 o 
   2  11   9       17.01        5.36     13.25 o 
   3  11   9      153.36      170.36     23.80 o 
   4  11   9     1114.65     1008.37     78.62 o 
   5  11   9        3.55        9.36     20.91 o 
   6  11   9      276.90      355.58     46.08 o 
   7  11   9        7.52        0.00     24.33 o 
   8  11   9       47.60       56.81     38.58 o 
  -9  12   9       52.97       34.24     32.76 o 
  -8  12   9       27.00       13.17     25.36 o 
  -7  12   9       72.08      105.60     31.14 o 
  -6  12   9       13.79       33.07     24.04 o 
  -5  12   9        0.54       16.02     16.87 o 
  -4  12   9      426.19      534.11     40.92 o 
  -3  12   9        1.81        0.00     12.44 o 
  -2  12   9      532.67      617.21     61.41 o 
  -1  12   9        5.28        5.65     12.14 o 
   0  12   9     1397.98     1319.35     71.14 o 
   1  12   9       72.69       80.22     18.62 o 
   2  12   9        1.91        0.00     14.14 o 
   3  12   9        9.26       11.17     42.86 o 
   4  12   9       60.59       18.99     50.51 o 
   5  12   9       54.45        0.00     25.62 o 
   6  12   9       57.30       51.97     32.30 o 
   7  12   9       16.25        0.00     27.03 o 
  -8  13   9       42.39       51.74     29.58 o 
  -7  13   9       23.64       30.24     26.71 o 
  -6  13   9      193.71      197.78     35.58 o 
  -5  13   9       19.88       10.09     22.77 o 
  -4  13   9      149.61      216.36     27.38 o 
  -3  13   9        6.90       31.93     21.03 o 
  -2  13   9      537.60      546.18     58.52 o 
  -1  13   9        7.46        0.00     12.80 o 
   0  13   9       10.33       11.37     18.85 o 
   1  13   9       13.23       43.44     26.73 o 
   2  13   9      151.09      130.39     22.02 o 
   3  13   9       10.38       29.77     21.42 o 
   4  13   9      373.28      337.98     43.72 o 
   5  13   9        2.09        0.00     22.50 o 
   6  13   9        6.25        0.00     22.60 o 
   7  13   9        0.57        2.82     22.53 o 
  -7  14   9      130.21      101.29     33.08 o 
  -6  14   9       35.23       86.08     30.77 o 
  -5  14   9        8.61        0.00     18.19 o 
  -4  14   9        3.01        0.00     18.82 o 
  -3  14   9       53.85       35.05     22.95 o 
  -2  14   9      139.72      147.13     34.98 o 
  -1  14   9       15.68       21.15     15.40 o 
   0  14   9      805.71      861.52     98.06 o 
   1  14   9      175.43      156.94     24.64 o 
   2  14   9       53.83       54.04     23.70 o 
   3  14   9       64.58       69.00     44.74 o 
   4  14   9        2.08       14.48     22.92 o 
   5  14   9       98.17       91.42     29.88 o 
   6  14   9       34.71       20.68     25.45 o 
  -7  15   9       21.11       16.21     27.12 o 
  -6  15   9       13.86       26.38     27.67 o 
  -5  15   9        4.05        8.99     24.03 o 
  -4  15   9       31.58       44.90     25.96 o 
  -3  15   9      167.64      127.28     29.88 o 
  -2  15   9       57.49       85.51     36.01 o 
  -1  15   9      339.43      374.24     52.64 o 
   0  15   9        1.22        1.82     17.44 o 
   1  15   9      472.02      507.64     52.78 o 
   2  15   9      221.70      179.87     46.06 o 
   3  15   9        6.60        6.34     24.03 o 
   4  15   9      202.87      218.28     37.20 o 
   5  15   9        1.37        0.00     23.36 o 
   6  15   9       10.06        0.00     30.70 o 
  -6  16   9       34.98       26.37     39.38 o 
  -5  16   9       72.96       20.75     26.29 o 
  -4  16   9       20.01       10.78     47.25 o 
  -3  16   9      148.22      103.39     31.36 o 
  -2  16   9       57.27       37.85     29.56 o 
  -1  16   9       25.87        0.70     44.51 o 
   0  16   9      222.46      155.44     31.80 o 
   1  16   9       16.25       65.21     27.21 o 
   2  16   9       80.85       82.54     29.51 o 
   3  16   9      199.18      155.72     34.21 o 
   4  16   9       26.98       27.91     26.06 o 
   5  16   9       65.00      104.56     29.94 o 
  -5  17   9       13.47       32.03     37.72 o 
  -4  17   9        9.11       10.29     28.93 o 
  -3  17   9      196.06      201.45     50.79 o 
  -2  17   9        4.94       44.22     30.94 o 
  -1  17   9      257.13      315.94     63.00 o 
   0  17   9       30.34       42.48     27.03 o 
   1  17   9      130.79      137.42     34.48 o 
   2  17   9       41.83       80.53     31.91 o 
   3  17   9        7.08        7.96     22.40 o 
   4  17   9       20.42        0.00     30.70 o 
  -3  18   9       73.02       20.11     32.52 o 
  -2  18   9       23.16        5.35     32.00 o 
  -1  18   9        5.70       12.67     42.57 o 
   0  18   9        1.05        0.00     27.95 o 
   1  18   9       34.91       23.26     28.56 o 
   2  18   9        0.34        0.25     29.95 o 
 -10   0  10       72.81        9.93     34.70 o 
  -8   0  10       47.94       35.27     30.59 o 
  -6   0  10      151.89      141.53     35.61 o 
  -4   0  10      447.48      343.67     49.99 o 
  -2   0  10     1927.17     1754.34    103.57 o 
   0   0  10     4286.62     4269.51    239.73 o 
   2   0  10        6.19        9.01     11.73 o 
   4   0  10        2.88        0.00     19.52 o 
   6   0  10       44.35       10.16     26.71 o 
   8   0  10      622.14      510.89     76.93 o 
  10   0  10      166.63      224.74     54.56 o 
 -11   1  10       23.33       49.05     33.39 o 
 -10   1  10        9.92        0.00     26.88 o 
  -9   1  10       65.05       60.84     24.92 o 
  -8   1  10      208.43      252.32     35.52 o 
  -7   1  10       10.99       39.04     20.45 o 
  -6   1  10      987.38      882.30     65.86 o 
  -5   1  10       59.68       24.00     16.28 o 
  -4   1  10      150.07      208.13     27.28 o 
  -3   1  10       34.29      111.36     22.03 o 
  -2   1  10      439.89      480.06     25.63 o 
  -1   1  10        6.81       11.11      7.89 o 
   0   1  10     2580.24     2154.81     88.91 o 
   1   1  10       12.45       18.65      8.24 o 
   2   1  10      662.77      648.84     34.19 o 
   3   1  10      186.01      149.62     15.88 o 
   4   1  10     1201.68     1084.13     51.01 o 
   5   1  10      106.30      119.06     21.48 o 
   6   1  10      454.76      410.28     44.10 o 
   7   1  10       44.20       12.59     20.62 o 
   8   1  10        0.02        7.74     22.36 o 
   9   1  10       24.04       30.21     27.12 o 
  10   1  10      191.91      213.96     41.03 o 
 -11   2  10        0.02       23.76     30.76 o 
 -10   2  10      193.63      208.59     44.97 o 
  -9   2  10       43.25       42.04     23.19 o 
  -8   2  10      412.12      431.85     98.62 o 
  -7   2  10        0.42       30.39     39.66 o 
  -6   2  10      111.88      115.91     23.16 o 
  -5   2  10      239.96      234.42     30.35 o 
  -4   2  10      255.11      237.81     37.67 o 
  -3   2  10       41.06      119.73     25.07 o 
  -2   2  10     3189.06     3505.52    139.64 o 
  -1   2  10      115.67       96.10     11.52 o 
   0   2  10     2597.91     2547.61     91.56 o 
   1   2  10       78.71       94.46     12.07 o 
   2   2  10      273.92      244.50     25.69 o 
   3   2  10      484.15      619.73     38.67 o 
   4   2  10       62.86       92.98     14.39 o 
   5   2  10       83.37      103.07     15.09 o 
   6   2  10      574.03      592.36     54.27 o 
   7   2  10       40.94        8.20     22.37 o 
   8   2  10      319.56      298.51     67.06 o 
   9   2  10       20.01       32.14     52.45 o 
  10   2  10      202.89      230.90     55.59 o 
 -11   3  10       52.91       61.98     56.84 o 
 -10   3  10       35.59       44.53     28.36 o 
  -9   3  10        2.76       13.89     21.31 o 
  -8   3  10      388.52      340.32     50.73 o 
  -7   3  10        0.75       18.64     23.97 o 
  -6   3  10      818.87      871.83     66.01 o 
  -5   3  10        0.40       22.37     22.71 o 
  -4   3  10      463.71      341.24     51.93 o 
  -3   3  10      125.39       85.30     13.97 o 
  -2   3  10       36.56       83.14     10.73 o 
  -1   3  10     1863.86     1877.98     77.60 o 
   0   3  10     1114.97     1056.89     47.75 o 
   1   3  10      203.41      167.63     15.50 o 
   2   3  10     1060.65      917.22     43.52 o 
   3   3  10      140.05      164.36     16.64 o 
   4   3  10      761.06      760.52     44.35 o 
   5   3  10      209.21      225.68     21.02 o 
   6   3  10      367.47      474.18     49.15 o 
   7   3  10        1.18        0.00     20.62 o 
   8   3  10       66.38       52.96     35.04 o 
   9   3  10       35.35       43.14     37.78 o 
 -11   4  10        0.46       23.71     23.55 o 
 -10   4  10       25.27       29.59     20.17 o 
  -9   4  10       63.85       24.07     32.19 o 
  -8   4  10      122.97      146.47     29.30 o 
  -7   4  10       79.62      170.03     29.37 o 
  -6   4  10      223.75      243.96     48.28 o 
  -5   4  10      403.94      377.70     38.97 o 
  -4   4  10     1141.06     1225.65     80.31 o 
  -3   4  10      506.18      465.07     26.92 o 
  -2   4  10     3098.66     3478.03    123.67 o 
  -1   4  10       39.90       52.01      9.65 o 
   0   4  10     2571.38     2442.53    100.58 o 
   1   4  10      212.51      194.91     21.45 o 
   2   4  10      516.33      483.62     49.50 o 
   3   4  10      692.59      639.52     35.22 o 
   4   4  10       39.59       85.43     14.22 o 
   5   4  10     1176.87     1204.44     83.65 o 
   6   4  10     1060.70      865.29     99.07 o 
   7   4  10        2.06       28.88     32.07 o 
   8   4  10       20.50       54.79     35.50 o 
   9   4  10        2.91        0.00     30.59 o 
 -10   5  10       28.53       19.50     23.28 o 
  -9   5  10      142.91      110.63     54.20 o 
  -8   5  10      424.59      438.70     38.42 o 
  -7   5  10      256.99      282.17     32.33 o 
  -6   5  10        2.60        7.92     18.12 o 
  -5   5  10        2.91        0.21     12.52 o 
  -4   5  10      412.11      438.68     33.06 o 
  -3   5  10      155.08      268.03     26.11 o 
  -2   5  10      404.14      459.16     25.79 o 
  -1   5  10      491.48      376.94     20.17 o 
   0   5  10        1.80        0.00      8.20 o 
   1   5  10      172.33      184.03     20.79 o 
   2   5  10      423.05      451.58     28.01 o 
   3   5  10      728.97      723.73     44.60 o 
   4   5  10      342.02      314.65     36.52 o 
   5   5  10      275.25      395.00     36.61 o 
   6   5  10        2.01        9.24     25.72 o 
   7   5  10       52.11      112.69     83.89 o 
   8   5  10        0.08        0.00     29.90 o 
   9   5  10       85.52       73.05     44.29 o 
 -10   6  10       19.86       21.41     24.59 o 
  -9   6  10       17.75        0.00     20.88 o 
  -8   6  10      163.00      260.12     30.83 o 
  -7   6  10      932.78      858.75     55.62 o 
  -6   6  10      286.15      265.90     27.66 o 
  -5   6  10      382.17      378.59     36.45 o 
  -4   6  10      253.01      295.87     27.61 o 
  -3   6  10      901.86      849.76     41.56 o 
  -2   6  10     1846.22     1903.35     71.24 o 
  -1   6  10      439.52      383.27     25.37 o 
   0   6  10      306.40      331.07     42.41 o 
   1   6  10      708.84      650.49     51.93 o 
   2   6  10      452.56      406.31     31.74 o 
   3   6  10      465.53      458.18     73.44 o 
   4   6  10       25.63       26.08     14.99 o 
   5   6  10     1281.48     1274.08    195.92 o 
   6   6  10     1036.12     1270.80    362.50 o 
   7   6  10       23.29       21.85     28.97 o 
   8   6  10       81.36      126.31     67.80 o 
   9   6  10       11.52        6.85     35.38 o 
 -10   7  10        3.70        0.00     22.47 o 
  -9   7  10      132.68      178.02     40.98 o 
  -8   7  10      150.97      151.44     52.62 o 
  -7   7  10       89.66       84.12     29.35 o 
  -6   7  10       13.65        0.00     14.77 o 
  -5   7  10       58.77       89.64     18.81 o 
  -4   7  10        1.54        6.04     12.75 o 
  -3   7  10     4426.20     4276.38    170.47 o 
  -2   7  10       93.98       90.71     11.53 o 
  -1   7  10     1829.13     1753.34     66.62 o 
   0   7  10       35.27       29.50     12.80 o 
   1   7  10      409.26      471.24     28.46 o 
   2   7  10      457.11      463.57     37.17 o 
   3   7  10      251.80      240.87     65.17 o 
   4   7  10      102.17      138.31     22.16 o 
   5   7  10      385.40      425.11     48.10 o 
   6   7  10      213.85      309.17     43.29 o 
   7   7  10      317.73      416.86    228.96 o 
   8   7  10       16.52       33.30     35.56 o 
   9   7  10       53.33      160.16    218.40 o 
 -10   8  10       30.65       22.27     29.16 o 
  -9   8  10       41.31       83.94     31.73 o 
  -8   8  10        0.07        0.00     19.67 o 
  -7   8  10     1283.03     1339.27     77.31 o 
  -6   8  10      282.23      241.39     42.37 o 
  -5   8  10      705.00      716.93     55.35 o 
  -4   8  10       71.70       59.38     18.68 o 
  -3   8  10      805.96      956.01     46.85 o 
  -2   8  10        2.63        0.00     10.66 o 
  -1   8  10      171.80      205.12     16.10 o 
   0   8  10      133.39      144.32     16.18 o 
   1   8  10      317.84      237.03     24.17 o 
   2   8  10       16.65       21.90     13.20 o 
   3   8  10     1553.04     1477.77    140.39 o 
   4   8  10       16.49        8.29     15.09 o 
   5   8  10      968.68      895.85     84.12 o 
   6   8  10       14.52       17.57     25.18 o 
   7   8  10      177.55      227.92     42.62 o 
   8   8  10        4.16       18.11     32.13 o 
   9   8  10       49.82      121.10     43.37 o 
  -9   9  10      107.80      101.85     29.95 o 
  -8   9  10       71.25      150.01     36.30 o 
  -7   9  10       24.96        1.09     23.58 o 
  -6   9  10       40.27       25.89     18.20 o 
  -5   9  10        7.22        2.18     15.70 o 
  -4   9  10       36.00       22.96     13.77 o 
  -3   9  10      220.95      181.17     18.99 o 
  -2   9  10        0.20       15.76     11.72 o 
  -1   9  10      772.86      826.73     39.09 o 
   0   9  10       10.76       32.25     11.88 o 
   1   9  10       21.77       14.19     13.21 o 
   2   9  10       51.78       99.35     17.94 o 
   3   9  10       45.07       35.90     17.23 o 
   4   9  10      106.57      101.33     20.80 o 
   5   9  10      176.61      213.53     45.43 o 
   6   9  10      103.22      151.08     32.55 o 
   7   9  10      635.55      710.06    164.93 o 
   8   9  10        0.27        5.95     29.59 o 
  -9  10  10       51.55       38.79     38.64 o 
  -8  10  10        6.42        0.00     24.20 o 
  -7  10  10      379.80      424.82     82.18 o 
  -6  10  10        8.26       32.84     24.54 o 
  -5  10  10      406.39      441.60     37.38 o 
  -4  10  10        3.83        0.00     13.15 o 
  -3  10  10       39.40       34.73     13.59 o 
  -2  10  10       86.86       98.51     15.63 o 
  -1  10  10      310.87      293.98     20.77 o 
   0  10  10       84.84      120.84     18.57 o 
   1  10  10       37.82       31.25     24.08 o 
   2  10  10      210.96      289.37     41.93 o 
   3  10  10     1388.63     1453.78    122.06 o 
   4  10  10        2.00       12.20     19.42 o 
   5  10  10      491.91      384.76     45.83 o 
   6  10  10        0.02        0.00     37.32 o 
   7  10  10       95.02      133.56     34.42 o 
   8  10  10        1.63       12.98     30.65 o 
  -9  11  10       56.17       96.17     28.88 o 
  -8  11  10        2.46        0.00     35.27 o 
  -7  11  10       50.56       38.59     26.91 o 
  -6  11  10      378.72      355.24     44.33 o 
  -5  11  10        2.22        0.00     20.60 o 
  -4  11  10      219.16      220.91     22.26 o 
  -3  11  10      441.08      554.05     51.32 o 
  -2  11  10       65.58       70.26     23.34 o 
  -1  11  10      426.58      458.89     35.63 o 
   0  11  10       51.82       47.63     15.40 o 
   1  11  10      437.67      390.54     33.87 o 
   2  11  10        3.60       10.51     13.87 o 
   3  11  10       46.36       58.08     18.09 o 
   4  11  10      123.02      156.74     30.47 o 
   5  11  10       60.25       92.00     27.06 o 
   6  11  10       15.18        3.93     23.97 o 
   7  11  10      147.59      123.14     34.73 o 
  -8  12  10       14.00        5.89     25.39 o 
  -7  12  10      357.65      392.19     69.28 o 
  -6  12  10       24.20       24.45     25.47 o 
  -5  12  10      107.70      125.12     30.54 o 
  -4  12  10        4.34       20.35     18.09 o 
  -3  12  10      503.92      477.20     43.25 o 
  -2  12  10       58.68      111.71     22.67 o 
  -1  12  10        1.86        8.52     14.19 o 
   0  12  10       84.04       93.11     19.64 o 
   1  12  10      101.43      136.59     22.06 o 
   2  12  10        3.58       15.30     15.61 o 
   3  12  10      370.88      461.18     53.42 o 
   4  12  10      113.46      105.36     30.02 o 
   5  12  10       45.10       49.15     43.72 o 
   6  12  10      106.77      122.47     70.82 o 
   7  12  10       97.37       96.03     29.26 o 
  -8  13  10       12.80        0.00     25.89 o 
  -7  13  10       17.59       21.19     26.70 o 
  -6  13  10       92.80       70.26     30.38 o 
  -5  13  10       40.41       60.67     26.74 o 
  -4  13  10        0.46        2.55     17.81 o 
  -3  13  10      370.42      445.64     47.29 o 
  -2  13  10        0.02        8.56     16.60 o 
  -1  13  10      363.18      380.98     34.76 o 
   0  13  10       74.14       64.85     18.80 o 
   1  13  10      735.94      749.25     52.38 o 
   2  13  10       86.62       55.84     19.41 o 
   3  13  10       19.64       24.39     20.81 o 
   4  13  10       87.62       99.77     29.55 o 
   5  13  10       44.98       27.97     25.29 o 
   6  13  10        0.20        4.62     22.77 o 
  -7  14  10       50.35        8.10     40.52 o 
  -6  14  10       13.93        0.00     24.77 o 
  -5  14  10        0.89       23.49     24.67 o 
  -4  14  10       10.63        0.00     21.64 o 
  -3  14  10       37.16       74.69     26.03 o 
  -2  14  10       81.12       70.50     28.02 o 
  -1  14  10       10.63       20.97     17.93 o 
   0  14  10      500.12      463.60     39.78 o 
   1  14  10      137.14      132.90     38.99 o 
   2  14  10      199.11      217.10     45.83 o 
   3  14  10      110.23      123.48     29.39 o 
   4  14  10        0.91       27.51     23.20 o 
   5  14  10        4.43       11.24     28.76 o 
   6  14  10        3.49       16.14     22.34 o 
  -6  15  10       46.03       78.57     32.17 o 
  -5  15  10        0.13       73.96     42.92 o 
  -4  15  10       53.40      114.23     31.39 o 
  -3  15  10      111.31       81.02     27.58 o 
  -2  15  10        3.48       45.20     33.33 o 
  -1  15  10      281.52      296.08     54.79 o 
   0  15  10        8.81        0.00     18.25 o 
   1  15  10      112.27       82.01     22.41 o 
   2  15  10       19.22       27.15     24.52 o 
   3  15  10       86.18       86.54     29.46 o 
   4  15  10        8.92       15.79     24.41 o 
   5  15  10        0.62       39.68     23.97 o 
  -5  16  10       14.23       20.09     37.67 o 
  -4  16  10      129.77      131.51     35.08 o 
  -3  16  10       22.52       48.78     29.52 o 
  -2  16  10      216.98      189.36     51.82 o 
  -1  16  10        2.93        0.00     26.37 o 
   0  16  10      286.58      248.86     51.53 o 
   1  16  10       56.46       80.51     29.70 o 
   2  16  10        0.31       31.88     36.30 o 
   3  16  10      165.36       92.42     41.66 o 
   4  16  10        6.76       17.98     23.68 o 
  -4  17  10       76.55      118.42     35.43 o 
  -3  17  10        0.21       44.34     31.79 o 
  -2  17  10        0.38        0.00     35.84 o 
  -1  17  10       45.22       67.11     41.77 o 
   0  17  10       46.87       34.38     28.68 o 
   1  17  10        6.33        0.00     27.23 o 
   2  17  10       99.61       80.28     35.73 o 
   3  17  10        5.18       10.50     36.87 o 
  -2  18  10      180.95      244.94     66.20 o 
  -1  18  10        0.48       32.30     47.37 o 
   0  18  10      104.33       81.60     36.07 o 
   1  18  10        0.50        0.00     28.36 o 
 -11   0  11      112.26      241.97     66.89 o 
  -9   0  11      136.22      102.04     40.98 o 
  -7   0  11      595.88      572.41     74.53 o 
  -5   0  11      375.15      358.74     54.67 o 
  -3   0  11        7.30        0.00     22.14 o 
  -1   0  11     2533.96     2476.16    360.28 o 
   1   0  11       15.21       29.43     13.96 o 
   3   0  11     3294.87     2899.43    169.53 o 
   5   0  11      223.84      219.72     30.62 o 
   7   0  11      305.65      380.65     64.83 o 
   9   0  11      208.16      280.21     60.27 o 
 -11   1  11      140.43      169.71     44.43 o 
 -10   1  11        0.47        3.83     25.42 o 
  -9   1  11       58.74       64.72     33.33 o 
  -8   1  11        0.56       25.04     20.45 o 
  -7   1  11        5.28       12.51     18.43 o 
  -6   1  11        2.22        0.82     16.75 o 
  -5   1  11       20.56       65.59     20.68 o 
  -4   1  11        0.43        0.00     15.16 o 
  -3   1  11     1612.75     1425.29     91.56 o 
  -2   1  11       62.61       97.29     18.11 o 
  -1   1  11     1349.98     1238.43     62.47 o 
   0   1  11      639.41      636.78     46.39 o 
   1   1  11      678.16      624.72     38.19 o 
   2   1  11     1114.48      980.72     46.51 o 
   3   1  11       20.69       42.53     11.91 o 
   4   1  11      149.00      188.10     19.63 o 
   5   1  11      470.96      405.91     60.05 o 
   6   1  11      127.92      195.36     69.17 o 
   7   1  11      733.52      625.07    109.52 o 
   8   1  11        3.32       47.43     27.50 o 
   9   1  11      138.02      157.83     36.16 o 
 -11   2  11        3.54        0.00     34.82 o 
 -10   2  11        9.58       25.11     28.00 o 
  -9   2  11      128.02      144.27     31.75 o 
  -8   2  11        7.08       52.26     23.52 o 
  -7   2  11      870.66      860.97     70.37 o 
  -6   2  11       78.92       24.99     18.51 o 
  -5   2  11      163.11      121.87     41.32 o 
  -4   2  11       13.33       10.81     16.66 o 
  -3   2  11       72.12       80.37     21.48 o 
  -2   2  11       34.80       74.72     14.52 o 
  -1   2  11     2448.06     2208.20     91.61 o 
   0   2  11      137.75      143.20     16.90 o 
   1   2  11      709.03      582.31     32.27 o 
   2   2  11      100.64      117.42     15.26 o 
   3   2  11     1062.98     1041.25     50.08 o 
   4   2  11      887.95      886.78     60.25 o 
   5   2  11      274.54      321.36     25.73 o 
   6   2  11       12.95        2.60     20.72 o 
   7   2  11        9.21       17.89     22.88 o 
   8   2  11      193.40      176.55     34.61 o 
   9   2  11      166.92      238.39     41.65 o 
 -10   3  11        4.91        0.00     25.38 o 
  -9   3  11       39.31       85.02     34.01 o 
  -8   3  11      101.47      104.00     36.92 o 
  -7   3  11       11.37       10.37     19.98 o 
  -6   3  11      109.57      153.93     27.40 o 
  -5   3  11      335.07      272.36     88.46 o 
  -4   3  11      111.64      116.19     30.87 o 
  -3   3  11     1293.82     1382.27     89.88 o 
  -2   3  11     2155.97     2114.25    102.34 o 
  -1   3  11     2912.35     2917.27    117.58 o 
   0   3  11      598.72      644.54     34.15 o 
   1   3  11      318.13      325.53     23.01 o 
   2   3  11       32.04       37.68     12.09 o 
   3   3  11      444.38      621.37     35.50 o 
   4   3  11       70.64       40.67     12.52 o 
   5   3  11      849.65      948.44     59.11 o 
   6   3  11      315.55      331.97     40.43 o 
   7   3  11       61.43       56.56     25.94 o 
   8   3  11      132.76      124.64     45.43 o 
   9   3  11      157.52      142.79     45.77 o 
 -10   4  11       13.44       23.48     20.75 o 
  -9   4  11       74.91       72.07     28.18 o 
  -8   4  11       35.13       45.10     24.74 o 
  -7   4  11     1739.88     1631.46    107.37 o 
  -6   4  11       94.69       82.72     34.53 o 
  -5   4  11      389.25      336.48     37.91 o 
  -4   4  11      354.28      379.32     39.87 o 
  -3   4  11        3.55       35.41     13.62 o 
  -2   4  11     1574.56     1631.62     69.87 o 
  -1   4  11     1050.92     1016.89     64.38 o 
   0   4  11      373.66      351.48     23.70 o 
   1   4  11      607.90      620.01     43.07 o 
   2   4  11      115.06      119.97     15.23 o 
   3   4  11     1410.30     1490.22     66.66 o 
   4   4  11      435.88      445.46     36.74 o 
   5   4  11        0.99       14.00     14.67 o 
   6   4  11       51.54       60.27     34.13 o 
   7   4  11      477.27      368.10     62.32 o 
   8   4  11        4.40       24.54     32.87 o 
   9   4  11       61.73       92.00     40.06 o 
 -10   5  11        1.14        0.00     26.71 o 
  -9   5  11        0.76        0.00     17.29 o 
  -8   5  11      316.81      270.83     51.98 o 
  -7   5  11      311.09      301.19     31.71 o 
  -6   5  11      348.57      379.89     33.47 o 
  -5   5  11      332.43      362.26     31.89 o 
  -4   5  11       60.07       57.52     15.97 o 
  -3   5  11       27.34       37.83     11.15 o 
  -2   5  11       36.78       33.16     10.88 o 
  -1   5  11     1188.96     1169.95     53.27 o 
   0   5  11      651.92      756.66     38.95 o 
   1   5  11      370.10      331.36     23.50 o 
   2   5  11      389.61      327.43     24.13 o 
   3   5  11       84.17       92.47     14.72 o 
   4   5  11      538.51      547.09     56.27 o 
   5   5  11      227.53      157.62     29.19 o 
   6   5  11       57.49       30.54     85.38 o 
   7   5  11       73.64       53.03    147.81 o 
   8   5  11       22.24       13.24     34.24 o 
   9   5  11       34.86        2.97     31.27 o 
 -10   6  11       62.60       80.10     29.81 o 
  -9   6  11       21.27       27.22     23.67 o 
  -8   6  11        6.30       16.35     18.52 o 
  -7   6  11      114.30       71.47     21.39 o 
  -6   6  11      450.35      458.35     37.95 o 
  -5   6  11       45.67       67.28     17.80 o 
  -4   6  11      770.83      735.52     46.58 o 
  -3   6  11       62.49       57.69     13.08 o 
  -2   6  11     2482.55     2487.18    102.58 o 
  -1   6  11       72.74      105.08     16.51 o 
   0   6  11      127.19      104.63     19.04 o 
   1   6  11      392.32      428.79     33.93 o 
   2   6  11      466.32      450.03     28.94 o 
   3   6  11      823.96      865.81     54.26 o 
   4   6  11      637.86      734.76     93.79 o 
   5   6  11        2.96        0.00     15.83 o 
   6   6  11     1008.08     1161.68    485.38 o 
   7   6  11       46.11       91.93     69.74 o 
   8   6  11       56.58       88.34     41.89 o 
   9   6  11       10.88       45.77     35.73 o 
 -10   7  11        0.52       40.54     25.20 o 
  -9   7  11       11.60       26.34     26.54 o 
  -8   7  11      330.87      305.61     40.61 o 
  -7   7  11        1.26        0.00     18.84 o 
  -6   7  11      134.60      144.59     38.28 o 
  -5   7  11       13.04       28.06     31.80 o 
  -4   7  11      111.39      138.26     23.09 o 
  -3   7  11     1450.76     1368.84     61.78 o 
  -2   7  11       18.13       29.96     11.50 o 
  -1   7  11      463.65      456.10     28.37 o 
   0   7  11      744.56      742.65     39.02 o 
   1   7  11      137.63      123.18     15.96 o 
   2   7  11      144.15      145.34     23.23 o 
   3   7  11       38.43       42.37     15.90 o 
   4   7  11      881.14     1057.53     64.84 o 
   5   7  11      196.76      207.97     36.35 o 
   6   7  11      123.10      126.20    107.69 o 
   7   7  11       29.44       86.87     56.90 o 
   8   7  11        4.05       42.95     50.56 o 
  -9   8  11        8.75       61.03     26.61 o 
  -8   8  11        1.12        0.00     23.27 o 
  -7   8  11       70.03       85.27     22.23 o 
  -6   8  11      203.51      228.02     28.69 o 
  -5   8  11      495.46      465.60     37.83 o 
  -4   8  11      562.94      671.00     53.48 o 
  -3   8  11        4.05        0.00     11.03 o 
  -2   8  11      431.03      386.89     26.67 o 
  -1   8  11       72.04       73.07     13.97 o 
   0   8  11      433.88      439.24     28.48 o 
   1   8  11       26.83       29.71     13.45 o 
   2   8  11      212.84      147.16     21.25 o 
   3   8  11      615.77      567.62     42.94 o 
   4   8  11       65.76       37.76     17.60 o 
   5   8  11       32.44       48.82     24.22 o 
   6   8  11      674.51      595.18    147.98 o 
   7   8  11        6.65       25.65     27.84 o 
   8   8  11      122.68      163.66    125.27 o 
  -9   9  11        1.52        1.93     23.84 o 
  -8   9  11      146.49      190.85     36.61 o 
  -7   9  11        6.83        4.09     23.33 o 
  -6   9  11      577.24      553.89     60.63 o 
  -5   9  11      144.70       93.06     21.12 o 
  -4   9  11        2.18        4.74     14.12 o 
  -3   9  11       24.38        0.00     12.00 o 
  -2   9  11       73.08       71.84     14.40 o 
  -1   9  11      660.32      668.20     37.32 o 
   0   9  11      330.80      297.76     27.75 o 
   1   9  11       29.62       54.33     15.55 o 
   2   9  11       79.76       80.63     18.18 o 
   3   9  11      186.01      180.32     38.61 o 
   4   9  11     1131.76     1194.53    164.02 o 
   5   9  11        4.60       31.85     22.83 o 
   6   9  11       25.67       24.53     26.20 o 
   7   9  11        0.93        0.00     24.93 o 
   8   9  11       15.32       30.42     45.48 o 
  -9  10  11        0.01        0.00     21.71 o 
  -8  10  11       21.21        0.00     24.01 o 
  -7  10  11        0.34        1.10     24.02 o 
  -6  10  11       66.35       29.21     24.25 o 
  -5  10  11        8.27       32.64     19.06 o 
  -4  10  11      226.27      250.03     38.84 o 
  -3  10  11       61.92       69.32     17.75 o 
  -2  10  11      401.20      415.17     33.68 o 
  -1  10  11       86.02      101.80     19.07 o 
   0  10  11      290.09      235.25     31.37 o 
   1  10  11       29.12       19.04     14.15 o 
   2  10  11       44.60       79.32     18.22 o 
   3  10  11      133.25      133.54     22.24 o 
   4  10  11      666.96      549.39     64.02 o 
   5  10  11        3.73        0.00     26.82 o 
   6  10  11      588.28      667.80    109.06 o 
   7  10  11       44.35      107.98     54.39 o 
  -8  11  11      102.05      152.89     35.16 o 
  -7  11  11       29.49       48.73     35.50 o 
  -6  11  11      532.11      472.54     51.13 o 
  -5  11  11        1.04        0.00     22.34 o 
  -4  11  11       79.39       50.11     22.49 o 
  -3  11  11       10.99       13.88     14.03 o 
  -2  11  11      231.87      222.66     25.97 o 
  -1  11  11      124.12      121.72     25.84 o 
   0  11  11      329.66      264.90     27.34 o 
   1  11  11       63.58       81.65     18.35 o 
   2  11  11      937.42      910.81     75.51 o 
   3  11  11        0.14        0.10     18.81 o 
   4  11  11       56.84       98.85     29.85 o 
   5  11  11       91.78       86.91     27.80 o 
   6  11  11       37.37       10.18     24.96 o 
   7  11  11        5.18        0.00     44.57 o 
  -8  12  11        2.19        0.00     25.05 o 
  -7  12  11       74.92       58.34     49.71 o 
  -6  12  11        2.94       12.98     25.31 o 
  -5  12  11       92.32       83.90     29.01 o 
  -4  12  11      400.53      426.15     37.20 o 
  -3  12  11       43.67       20.40     14.97 o 
  -2  12  11      456.43      414.28     43.41 o 
  -1  12  11      328.86      247.37     34.20 o 
   0  12  11      760.07      744.34     70.44 o 
   1  12  11       48.44       88.35     23.27 o 
   2  12  11       51.66       25.91     17.20 o 
   3  12  11      176.26      231.11     28.93 o 
   4  12  11       63.33       46.12     25.60 o 
   5  12  11        9.12        0.00     22.89 o 
   6  12  11       89.29      107.17     32.58 o 
  -7  13  11       13.11       64.33     29.85 o 
  -6  13  11      163.91      225.13     45.14 o 
  -5  13  11        1.17       22.17     42.46 o 
  -4  13  11       44.74       82.93     22.72 o 
  -3  13  11       26.06       45.79     23.34 o 
  -2  13  11        2.23        6.90     20.35 o 
  -1  13  11       15.76       24.84     21.14 o 
   0  13  11       93.75       72.64     20.54 o 
   1  13  11       52.00       57.43     18.25 o 
   2  13  11      362.82      335.43     34.26 o 
   3  13  11        0.09       11.74     20.40 o 
   4  13  11        2.10        5.88     23.17 o 
   5  13  11       28.81       36.26     25.70 o 
   6  13  11        6.76        0.00     19.90 o 
  -7  14  11       43.58       28.92     42.63 o 
  -6  14  11        8.98       35.55     27.90 o 
  -5  14  11       59.34       43.46     32.47 o 
  -4  14  11       82.48      117.39     30.97 o 
  -3  14  11        8.84       29.90     33.21 o 
  -2  14  11      135.94      135.92     29.00 o 
  -1  14  11      128.45      118.95     57.93 o 
   0  14  11      235.13      199.78     26.98 o 
   1  14  11      187.18      142.27     38.06 o 
   2  14  11        0.36       30.09     19.88 o 
   3  14  11      129.51      165.75     48.28 o 
   4  14  11       13.03       49.39     37.78 o 
   5  14  11        0.41        0.00     21.20 o 
  -6  15  11        0.85        0.00     36.52 o 
  -5  15  11       18.90        3.20     39.26 o 
  -4  15  11        1.47       28.20     24.88 o 
  -3  15  11      242.49      204.19     48.17 o 
  -2  15  11        8.63       27.17     32.07 o 
  -1  15  11      208.93      232.33     36.68 o 
   0  15  11      117.84      152.43     26.28 o 
   1  15  11       11.37        9.79     20.00 o 
   2  15  11       32.77       47.08     27.74 o 
   3  15  11       70.49       55.25     27.92 o 
   4  15  11        0.57        0.00     25.22 o 
  -5  16  11       31.15       51.82     43.72 o 
  -4  16  11       21.68       13.68     28.81 o 
  -3  16  11       16.80        0.00     36.41 o 
  -2  16  11       58.19       44.06     36.87 o 
  -1  16  11       50.08       68.94     38.69 o 
   0  16  11       39.46       38.51     28.58 o 
   1  16  11      132.11       86.61     36.41 o 
   2  16  11        1.94        0.00     28.15 o 
   3  16  11       15.14        9.62     29.15 o 
  -3  17  11       76.34       43.49     48.74 o 
  -2  17  11       19.86       11.53     40.86 o 
  -1  17  11       74.96      115.97     50.91 o 
   0  17  11       23.82       20.20     43.72 o 
   1  17  11       10.71        4.31     29.54 o 
   2  17  11        2.64       18.83     39.95 o 
 -10   0  12        8.66       11.76     38.46 o 
  -8   0  12       34.82       15.87     30.02 o 
  -6   0  12        3.07       45.20     30.70 o 
  -4   0  12     2352.49     2728.49    231.13 o 
  -2   0  12     1148.82     1190.47    113.91 o 
   0   0  12      141.09      200.92     25.84 o 
   2   0  12      306.59      247.36     29.90 o 
   4   0  12      330.61      287.52     33.54 o 
   6   0  12     3117.24     2744.13    236.95 o 
   8   0  12      301.75      238.32     56.38 o 
 -10   1  12       79.14       79.81     34.28 o 
  -9   1  12        5.90       31.23     30.76 o 
  -8   1  12      598.65      548.01     90.57 o 
  -7   1  12      175.79      223.93     33.76 o 
  -6   1  12      295.98      272.01     35.01 o 
  -5   1  12       92.20       73.00     22.57 o 
  -4   1  12        7.44        7.90     27.79 o 
  -3   1  12        1.97       46.79     20.14 o 
  -2   1  12     1499.08     1544.16    121.67 o 
  -1   1  12      208.17      270.80     20.58 o 
   0   1  12     1375.86     1185.98     54.12 o 
   1   1  12      145.24      163.18     16.99 o 
   2   1  12      527.87      493.29     30.54 o 
   3   1  12       31.82       35.45     12.17 o 
   4   1  12      401.28      499.64     32.38 o 
   5   1  12       16.33       15.64     12.73 o 
   6   1  12       21.84        3.21     19.12 o 
   7   1  12      438.86      349.46     44.20 o 
   8   1  12       64.05       74.00     29.61 o 
   9   1  12        5.74       20.84     24.55 o 
 -10   2  12       40.10       33.29     32.68 o 
  -9   2  12        0.20       26.09     37.04 o 
  -8   2  12        1.54        0.00     27.28 o 
  -7   2  12       63.02       37.58     22.09 o 
  -6   2  12        7.60        7.57     26.65 o 
  -5   2  12       10.61        8.19     18.10 o 
  -4   2  12     1074.03     1025.15     75.22 o 
  -3   2  12      241.74      247.67     33.09 o 
  -2   2  12      637.55      722.09     44.08 o 
  -1   2  12       39.17       43.50     11.09 o 
   0   2  12      583.90      550.44     37.84 o 
   1   2  12      365.58      301.80     22.86 o 
   2   2  12       93.10      102.33     15.62 o 
   3   2  12      564.77      571.95     34.11 o 
   4   2  12      549.86      482.27     31.49 o 
   5   2  12       16.60       34.29     13.45 o 
   6   2  12     1171.56     1139.68    122.01 o 
   7   2  12      191.32      150.10     32.50 o 
   8   2  12       38.05       21.19     24.61 o 
   9   2  12        2.50        0.00     22.14 o 
 -10   3  12        2.31        4.07     44.46 o 
  -9   3  12       11.92       41.62     25.66 o 
  -8   3  12      407.05      343.27     43.33 o 
  -7   3  12        4.10        0.00     19.50 o 
  -6   3  12      130.82      162.92     30.21 o 
  -5   3  12       55.70       26.71     19.97 o 
  -4   3  12       13.57        0.00     17.67 o 
  -3   3  12      559.32      424.99     42.97 o 
  -2   3  12     1317.40     1274.46     57.10 o 
  -1   3  12      915.39      959.32     64.25 o 
   0   3  12     1377.19     1288.66     58.38 o 
   1   3  12      253.72      218.57     19.83 o 
   2   3  12      113.16      139.26     19.47 o 
   3   3  12      411.12      416.97     30.29 o 
   4   3  12       85.20      139.04     17.80 o 
   5   3  12      112.73       97.07     22.13 o 
   6   3  12      150.59      104.95     44.23 o 
   7   3  12       21.71       12.07     22.60 o 
   8   3  12       49.27       66.43     39.15 o 
   9   3  12        2.83       40.86     33.67 o 
 -10   4  12       21.34       53.03     24.18 o 
  -9   4  12       22.79        0.00     24.71 o 
  -8   4  12       63.91       85.90     42.63 o 
  -7   4  12      436.98      518.92     92.40 o 
  -6   4  12      734.44      685.16     67.00 o 
  -5   4  12        2.36        0.00     30.59 o 
  -4   4  12      780.94      631.52     42.88 o 
  -3   4  12      127.20      214.93     25.74 o 
  -2   4  12     1490.87     1555.94     79.46 o 
  -1   4  12     1072.03     1140.93     52.83 o 
   0   4  12      876.36      744.04     51.27 o 
   1   4  12      274.28      305.30     27.83 o 
   2   4  12      168.72      177.78     28.37 o 
   3   4  12       61.07       43.76     13.14 o 
   4   4  12       73.65       63.35     20.31 o 
   5   4  12        0.21        0.00     16.52 o 
   6   4  12      436.06      466.26     71.22 o 
   7   4  12        8.60        0.00     30.25 o 
   8   4  12        5.98        2.17     35.61 o 
 -10   5  12        7.89        5.31     21.84 o 
  -9   5  12       10.96       32.48     21.11 o 
  -8   5  12      126.21      100.08     23.20 o 
  -7   5  12       43.35       11.74     18.39 o 
  -6   5  12        0.86        0.00     15.61 o 
  -5   5  12      325.11      239.99     33.67 o 
  -4   5  12       29.33       31.39     15.12 o 
  -3   5  12      497.46      512.14     36.98 o 
  -2   5  12       15.77        3.23     20.81 o 
  -1   5  12      650.54      714.87     37.74 o 
   0   5  12      821.39      889.28     44.18 o 
   1   5  12      227.77      236.95     20.84 o 
   2   5  12      275.60      376.93     27.05 o 
   3   5  12      435.10      598.77     59.29 o 
   4   5  12       51.82       84.45     20.35 o 
   5   5  12      496.17      568.25     94.69 o 
   6   5  12        5.34        0.00     23.96 o 
   7   5  12       59.32       60.95     37.44 o 
   8   5  12       59.64       46.11     36.98 o 
 -10   6  12        3.57        0.00     21.69 o 
  -9   6  12       39.68       54.10     22.25 o 
  -8   6  12        1.64        6.86     18.71 o 
  -7   6  12      667.02      630.90     48.25 o 
  -6   6  12       81.47      118.27     27.15 o 
  -5   6  12       48.49       66.53     18.20 o 
  -4   6  12      136.69      150.17     21.82 o 
  -3   6  12       11.43        6.68     13.94 o 
  -2   6  12       54.14      110.05     18.64 o 
  -1   6  12     1266.68     1156.59     54.25 o 
   0   6  12        0.27        5.21     11.08 o 
   1   6  12      307.24      351.66     33.89 o 
   2   6  12      164.68      225.57     25.20 o 
   3   6  12      389.93      411.29     35.84 o 
   4   6  12      464.26      426.19     38.13 o 
   5   6  12      107.36      106.80     25.76 o 
   6   6  12      195.28      363.14    203.91 o 
   7   6  12       93.54      169.84    170.12 o 
   8   6  12        3.52       23.97     32.99 o 
  -9   7  12        0.42       15.27     24.45 o 
  -8   7  12       20.11       64.70     23.40 o 
  -7   7  12       58.73       50.71     21.91 o 
  -6   7  12       57.11       97.02     22.47 o 
  -5   7  12      602.96      717.27     49.16 o 
  -4   7  12      157.01      210.67     45.16 o 
  -3   7  12       14.47        0.00     13.97 o 
  -2   7  12       14.66       15.26     14.17 o 
  -1   7  12      438.97      444.22     34.19 o 
   0   7  12      220.75      215.03     20.53 o 
   1   7  12       15.20        6.37     11.08 o 
   2   7  12      746.92      719.42     48.17 o 
   3   7  12       42.70       66.05     18.31 o 
   4   7  12        0.25        6.29     15.56 o 
   5   7  12      606.65      580.13     87.34 o 
   6   7  12       36.23       36.27     27.68 o 
   7   7  12       40.84       47.59     34.60 o 
   8   7  12        0.66        0.00     77.16 o 
  -9   8  12      100.46      114.82     58.84 o 
  -8   8  12       10.83       50.32     27.00 o 
  -7   8  12      320.58      375.73     37.98 o 
  -6   8  12        1.08        0.00     18.21 o 
  -5   8  12      100.28       98.34     21.29 o 
  -4   8  12      283.77      289.86     38.46 o 
  -3   8  12        0.29        0.00     10.77 o 
  -2   8  12        4.79       11.56     13.77 o 
  -1   8  12      132.67      184.28     22.86 o 
   0   8  12        0.38        0.00     16.38 o 
   1   8  12      417.74      358.36     43.08 o 
   2   8  12      163.86      131.28     20.99 o 
   3   8  12      411.50      507.72     41.63 o 
   4   8  12       83.73       52.59     18.95 o 
   5   8  12       42.21       56.79     34.36 o 
   6   8  12        1.94        4.11     24.85 o 
   7   8  12      115.96      166.25     41.15 o 
   8   8  12       39.96       67.91     39.04 o 
  -9   9  12        4.01        0.00     21.68 o 
  -8   9  12        0.02       10.72     24.38 o 
  -7   9  12      140.81       83.16     45.03 o 
  -6   9  12      154.80      229.01     29.97 o 
  -5   9  12      161.55      128.95     26.45 o 
  -4   9  12      151.47      163.39     24.14 o 
  -3   9  12       94.80      104.58     21.14 o 
  -2   9  12      334.15      368.73     31.78 o 
  -1   9  12        6.54        0.00     14.25 o 
   0   9  12       28.66       12.45     14.05 o 
   1   9  12       13.59       29.18     29.56 o 
   2   9  12      324.79      313.29     31.13 o 
   3   9  12       27.27       31.37     16.71 o 
   4   9  12        0.09       19.13     17.27 o 
   5   9  12      823.19     1022.11    122.24 o 
   6   9  12       27.96       12.46     28.93 o 
   7   9  12      172.04      230.14     72.59 o 
  -8  10  12        0.35        0.00     63.63 o 
  -7  10  12      272.33      275.68     43.45 o 
  -6  10  12        0.01        0.00     22.77 o 
  -5  10  12       79.61       97.03     33.25 o 
  -4  10  12       58.11       30.63     18.16 o 
  -3  10  12      181.61      208.49     25.69 o 
  -2  10  12       34.01       17.92     15.76 o 
  -1  10  12     1065.95     1057.67     84.06 o 
   0  10  12      116.04      126.41     20.63 o 
   1  10  12     1083.20     1256.99     71.53 o 
   2  10  12        0.19       10.22     15.34 o 
   3  10  12     1041.42     1013.88    103.80 o 
   4  10  12       42.30       13.89     18.00 o 
   5  10  12       67.34       90.19     28.98 o 
   6  10  12        0.08       21.00     26.07 o 
   7  10  12       13.72       18.95     40.01 o 
  -8  11  12       27.17       16.57     27.23 o 
  -7  11  12       97.00       45.35     62.38 o 
  -6  11  12       40.38       38.25     27.37 o 
  -5  11  12      266.90      236.34     29.83 o 
  -4  11  12       22.23        0.00     26.03 o 
  -3  11  12      359.31      374.94     37.91 o 
  -2  11  12        5.35       18.13     20.73 o 
  -1  11  12      141.48      155.08     41.26 o 
   0  11  12       73.49       51.93     17.95 o 
   1  11  12        7.91       30.49     17.01 o 
   2  11  12        1.67        9.15     16.83 o 
   3  11  12      287.28      223.79     34.96 o 
   4  11  12       75.32       73.57     26.72 o 
   5  11  12      176.74      111.82     32.11 o 
   6  11  12       17.99       29.38     29.28 o 
  -7  12  12      119.54      165.71     36.72 o 
  -6  12  12      111.06       73.54     44.00 o 
  -5  12  12      379.38      360.32     44.64 o 
  -4  12  12        0.34        0.00     18.27 o 
  -3  12  12        7.55       22.05     21.25 o 
  -2  12  12      125.57      152.18     40.29 o 
  -1  12  12      276.39      282.43     37.76 o 
   0  12  12       21.26       32.85     17.94 o 
   1  12  12      581.93      647.60     67.32 o 
   2  12  12      117.89      114.74     22.38 o 
   3  12  12       21.49       40.50     20.08 o 
   4  12  12      237.55      214.28     37.45 o 
   5  12  12        0.61       11.04     35.04 o 
   6  12  12        0.73       36.34     27.56 o 
  -7  13  12       51.45      116.77     33.59 o 
  -6  13  12       26.57       37.91     28.92 o 
  -5  13  12       32.93       42.47     29.16 o 
  -3  13  12      217.77      239.62     39.78 o 
  -2  13  12      206.76      235.38     35.33 o 
  -1  13  12      117.40       84.33     26.18 o 
   0  13  12      312.61      370.10     43.66 o 
   1  13  12        1.34        0.00     16.16 o 
   2  13  12      110.20      100.59     23.15 o 
   3  13  12       24.59       29.66     33.85 o 
   4  13  12        3.03       25.69     44.40 o 
   5  13  12       85.01       75.60     31.68 o 
  -6  14  12       77.26       63.75     31.09 o 
  -5  14  12       97.69       89.48     43.49 o 
  -3  14  12       15.12        9.25     30.13 o 
  -2  14  12       98.10      128.61     29.71 o 
  -1  14  12       50.12       75.75     25.60 o 
   0  14  12        4.28        0.00     21.12 o 
   1  14  12      200.35      255.35     83.24 o 
   2  14  12        1.94       19.97     20.10 o 
   3  14  12       20.25       45.02     26.63 o 
   4  14  12       33.43       54.85     30.84 o 
  -5  15  12        0.84        0.00     36.75 o 
  -3  15  12      114.59      120.99     42.69 o 
  -2  15  12       40.97       78.98     37.67 o 
  -1  15  12      108.09      144.28     33.61 o 
   0  15  12       28.48        7.41     25.98 o 
   1  15  12        1.26        0.00     25.65 o 
   2  15  12      124.85      124.45     34.84 o 
   3  15  12        0.27        9.93     27.36 o 
  -3  16  12       34.83       15.87     38.12 o 
  -2  16  12      170.50      199.86     55.13 o 
  -1  16  12       31.88       37.44     41.09 o 
   0  16  12       31.51       30.65     35.04 o 
   1  16  12       56.19       65.48     27.25 o 
   2  16  12        5.41       10.17     50.79 o 
  -9   0  13      139.92      221.66     55.70 o 
  -7   0  13      475.65      302.92     56.73 o 
  -5   0  13        0.10       67.68     30.48 o 
  -3   0  13      670.57      643.63     78.98 o 
  -1   0  13     2687.31     2586.69    152.22 o 
   1   0  13      641.85      650.29     97.82 o 
   3   0  13      738.42      818.28     62.31 o 
   5   0  13      296.11      344.45     40.06 o 
   7   0  13      359.73      409.42     69.74 o 
 -10   1  13        3.55       51.90     36.29 o 
  -9   1  13        3.32       78.13     30.83 o 
  -8   1  13        1.48        0.00     20.58 o 
  -7   1  13      379.52      283.88    125.72 o 
  -6   1  13        0.51        8.28     64.32 o 
  -5   1  13     1018.70     1009.81     76.07 o 
  -4   1  13       32.94       75.56     23.72 o 
  -3   1  13      205.86      216.57     40.23 o 
  -2   1  13      664.42      696.25    104.32 o 
  -1   1  13      164.71      141.26     16.11 o 
   0   1  13      198.93      219.47     19.64 o 
   1   1  13      104.41      114.13     23.21 o 
   2   1  13       63.80       59.95     13.48 o 
   3   1  13      170.68      161.90     18.39 o 
   4   1  13       13.73        6.23     11.79 o 
   5   1  13      736.18      603.53     38.47 o 
   6   1  13        7.53        0.00     16.57 o 
   7   1  13      314.86      307.55     42.53 o 
   8   1  13       11.17        0.00     23.19 o 
 -10   2  13        7.55        0.00     36.40 o 
  -9   2  13       62.93       46.11     51.25 o 
  -8   2  13        0.29        0.00     20.00 o 
  -7   2  13      120.48      151.22     44.11 o 
  -6   2  13        7.02       43.15     22.76 o 
  -5   2  13       28.91       53.69     22.57 o 
  -4   2  13       31.09       51.80     22.17 o 
  -3   2  13      525.24      466.95     46.89 o 
  -2   2  13       97.24       94.41     25.45 o 
  -1   2  13     1702.08     1697.64    105.93 o 
   0   2  13      262.14      239.08     20.60 o 
   1   2  13     1078.97      976.57     48.17 o 
   2   2  13      191.42      188.13     19.34 o 
   3   2  13      392.51      390.41     32.65 o 
   4   2  13        3.74        7.77     11.62 o 
   5   2  13       97.23      117.28     21.27 o 
   6   2  13      170.24      149.70     24.51 o 
   7   2  13      335.44      302.15     73.45 o 
   8   2  13       13.73       11.17     23.33 o 
 -10   3  13       62.67       48.53     58.50 o 
  -9   3  13        0.48       20.23     63.52 o 
  -8   3  13       97.37      102.96     31.51 o 
  -7   3  13      111.93       64.09     26.41 o 
  -6   3  13        0.20        0.00     32.24 o 
  -5   3  13      254.26      332.63     55.24 o 
  -4   3  13      368.94      427.51     86.86 o 
  -3   3  13       27.38       66.30     23.80 o 
  -2   3  13     1461.24     1513.73    119.67 o 
  -1   3  13      247.84      282.91     27.61 o 
   0   3  13       87.44       88.03     14.76 o 
   1   3  13      182.50      203.15     20.08 o 
   2   3  13      248.13      281.54     23.12 o 
   3   3  13      243.90      213.94     21.15 o 
   4   3  13       10.69       33.20     13.96 o 
   5   3  13      360.77      374.82     34.80 o 
   6   3  13        7.91       48.41     22.91 o 
   7   3  13      265.31      243.37     39.19 o 
   8   3  13       36.36      136.97     46.57 o 
 -10   4  13        9.49       51.37     26.54 o 
  -9   4  13      134.99      187.18     51.25 o 
  -8   4  13       34.20       29.02     26.54 o 
  -7   4  13      144.73      163.91     33.48 o 
  -6   4  13      215.40      159.62     32.19 o 
  -5   4  13       27.73       43.88     28.48 o 
  -4   4  13      566.83      617.92     48.94 o 
  -3   4  13       48.86       10.10     19.66 o 
  -2   4  13       11.01       17.05     20.55 o 
  -1   4  13     1420.15     1359.43     72.34 o 
   0   4  13       61.13       69.12     13.96 o 
   1   4  13      408.03      453.13     35.27 o 
   2   4  13      310.18      269.59     34.35 o 
   3   4  13        0.86       18.23     12.47 o 
   4   4  13      106.81       75.80     18.91 o 
   5   4  13       41.74       42.13     21.75 o 
   6   4  13      178.77      185.02     47.14 o 
   7   4  13      140.02      193.12     51.93 o 
   8   4  13       15.84       63.46     36.18 o 
  -9   5  13       38.46        2.00     19.80 o 
  -8   5  13       58.74       54.44     33.90 o 
  -7   5  13      139.82      117.44     24.49 o 
  -6   5  13       34.38       44.69     19.13 o 
  -5   5  13      309.53      316.65     32.04 o 
  -4   5  13       56.67       16.01     15.85 o 
  -3   5  13      355.57      343.76    113.97 o 
  -2   5  13      562.86      592.55     40.93 o 
  -1   5  13     1075.44      967.03     56.34 o 
   0   5  13      758.78      713.54     39.53 o 
   1   5  13      123.09      132.60     17.17 o 
   2   5  13      494.65      549.31     34.62 o 
   3   5  13        3.59        0.00     14.19 o 
   4   5  13        0.34        0.00     16.57 o 
   5   5  13       67.96       88.30     24.14 o 
   6   5  13        5.07        6.66     32.06 o 
   7   5  13       31.53       67.46     36.52 o 
   8   5  13       90.49       83.09     37.21 o 
  -9   6  13       21.09       10.26     19.97 o 
  -8   6  13       25.27       37.31     20.95 o 
  -7   6  13       20.45       31.99     20.33 o 
  -6   6  13      497.28      505.82     42.05 o 
  -5   6  13       30.87       34.57     17.69 o 
  -4   6  13      290.76      286.87     29.74 o 
  -3   6  13        5.15        9.61     20.21 o 
  -2   6  13      194.35      222.14     38.17 o 
  -1   6  13      529.33      604.14     42.05 o 
   0   6  13      115.56      154.88     23.11 o 
   1   6  13      515.37      489.35     34.00 o 
   2   6  13      120.44      124.24     24.82 o 
   3   6  13       10.24       20.86     20.38 o 
   4   6  13      402.78      319.14     42.08 o 
   5   6  13        1.08        0.00     18.12 o 
   6   6  13      328.82      402.00    331.35 o 
   7   6  13       21.96        7.50     55.99 o 
  -9   7  13        7.14       29.70     25.31 o 
  -8   7  13       83.78       99.78     25.47 o 
  -7   7  13       35.10       19.42     19.86 o 
  -6   7  13        2.48       16.25     19.40 o 
  -5   7  13      114.99      136.35     23.65 o 
  -4   7  13        1.71        0.00     15.89 o 
  -3   7  13       96.41       69.74     24.64 o 
  -2   7  13       56.54       51.85     16.69 o 
  -1   7  13      105.17      100.29     18.95 o 
   0   7  13      306.91      294.05     24.36 o 
   1   7  13      123.80      128.98     20.21 o 
   2   7  13      540.15      447.47     36.95 o 
   3   7  13      423.93      481.28     40.74 o 
   4   7  13        0.61        0.00     16.95 o 
   5   7  13        4.65        0.00     21.46 o 
   6   7  13       77.87      161.46     45.43 o 
   7   7  13        0.79       71.04     35.38 o 
  -9   8  13        3.34        0.00     22.36 o 
  -8   8  13       53.58       72.96     28.94 o 
  -7   8  13       25.92       32.96     24.56 o 
  -6   8  13      609.16      620.25     48.30 o 
  -5   8  13      109.23       50.45     43.88 o 
  -4   8  13      504.02      538.27     41.70 o 
  -3   8  13      156.70      187.96     32.68 o 
  -2   8  13      150.81      140.40     23.57 o 
  -1   8  13        8.52       33.24     20.96 o 
   0   8  13        8.85        0.00     12.24 o 
   1   8  13      152.23      141.06     21.77 o 
   2   8  13       79.78       80.46     19.40 o 
   3   8  13       28.74        0.00     16.27 o 
   4   8  13      371.18      284.10     31.92 o 
   5   8  13       32.44       14.65     19.97 o 
   6   8  13      155.46      220.90     44.57 o 
   7   8  13        0.90       12.73     27.19 o 
  -8   9  13      128.42      186.24     38.45 o 
  -7   9  13       41.54       62.68     53.76 o 
  -6   9  13        4.60        0.00     18.50 o 
  -5   9  13        0.10        0.05     19.18 o 
  -4   9  13       16.27       13.86     22.60 o 
  -3   9  13       29.80       10.94     20.02 o 
  -2   9  13      278.04      347.47     39.97 o 
  -1   9  13        8.77        6.23     16.16 o 
   0   9  13      326.02      424.85     38.32 o 
   1   9  13        0.01       24.66     15.22 o 
   2   9  13      591.12      556.21     43.36 o 
   3   9  13      236.97      199.55     28.10 o 
   4   9  13       47.47        6.18     17.10 o 
   5   9  13        2.53       10.74     25.47 o 
   6   9  13        7.35       29.35     30.77 o 
   7   9  13        4.51       19.75     56.61 o 
  -8  10  13       23.30       96.33     31.10 o 
  -7  10  13        0.43        0.00     33.73 o 
  -6  10  13      298.48      340.74     78.89 o 
  -5  10  13      123.38      101.58     29.03 o 
  -4  10  13      142.50      157.56     32.91 o 
  -3  10  13        2.66        0.00     22.47 o 
  -2  10  13       81.00       83.24     20.41 o 
  -1  10  13        9.16       18.96     19.31 o 
   0  10  13      125.85       91.04     24.68 o 
   1  10  13       34.81       10.80     15.95 o 
   2  10  13      380.50      324.24     33.12 o 
   3  10  13      128.42      105.29     23.40 o 
   4  10  13      936.57     1013.23     67.68 o 
   5  10  13       33.44       60.00     28.16 o 
   6  10  13      145.09      256.79     70.08 o 
  -7  11  13        5.18        0.00     23.56 o 
  -6  11  13       24.76       58.75     28.05 o 
  -5  11  13       18.30       26.41     21.10 o 
  -4  11  13        5.46       21.35     29.73 o 
  -3  11  13       41.78       10.18     40.52 o 
  -2  11  13      178.18      254.04     36.22 o 
  -1  11  13      136.49      134.85     27.48 o 
   0  11  13      483.35      544.20     52.05 o 
   1  11  13       43.74       55.69     17.83 o 
   2  11  13      201.11      161.08     25.66 o 
   3  11  13        1.32        1.51     17.73 o 
   4  11  13       56.62       75.33     22.88 o 
   5  11  13        7.99        0.00     25.70 o 
   6  11  13       25.45       31.50     36.30 o 
  -7  12  13       22.21      167.89     37.32 o 
  -6  12  13      220.29      173.84     39.38 o 
  -5  12  13       38.26       35.95     41.20 o 
  -4  12  13      243.22      283.17     40.76 o 
  -3  12  13        6.97        0.00     30.36 o 
  -2  12  13      185.97      245.21     55.81 o 
  -1  12  13       60.77       58.56     24.11 o 
   0  12  13       40.15        0.02     21.30 o 
   1  12  13      152.72      112.71     64.69 o 
   2  12  13        3.27        6.50     18.14 o 
   3  12  13       31.83        9.35     19.61 o 
   4  12  13      328.21      336.38     46.90 o 
   5  12  13        8.83       56.38     31.57 o 
  -6  13  13       22.23       48.35     30.63 o 
  -5  13  13       70.76       53.99     41.43 o 
  -3  13  13       24.75       18.03     35.50 o 
  -2  13  13      171.46      216.49     43.89 o 
  -1  13  13        3.29        0.00     20.00 o 
   0  13  13      286.91      280.78     39.43 o 
   1  13  13       26.75        9.54     20.95 o 
   2  13  13       14.90       28.34     21.08 o 
   3  13  13       52.25       49.91     23.36 o 
   4  13  13       39.65       23.04     57.70 o 
  -3  14  13       23.12       39.26     34.58 o 
  -2  14  13      128.44      117.58     32.05 o 
  -1  14  13      176.28      208.05     37.18 o 
   0  14  13        1.44        0.00     47.82 o 
   1  14  13       87.39      108.00     40.29 o 
   2  14  13       21.22       12.92     21.47 o 
   3  14  13        0.28        0.00     24.79 o 
  -3  15  13      128.91      151.80     49.08 o 
  -2  15  13       50.90       24.65     39.49 o 
  -1  15  13        0.79       13.30     52.85 o 
   0  15  13      116.64      154.82     88.57 o 
   1  15  13        0.20       29.00     30.58 o 
   2  15  13       17.33       24.03     25.04 o 
  -2  16  13        0.67       20.32     44.40 o 
  -1  16  13       37.09       80.70     52.05 o 
   0  16  13       18.30       24.73     34.01 o 
  -8   0  14       36.05       63.69     42.12 o 
  -6   0  14     1472.59     1567.81    150.78 o 
  -4   0  14      130.15      121.79     40.75 o 
  -2   0  14       86.72      139.59     41.89 o 
   0   0  14       98.20       54.75     19.87 o 
   2   0  14       95.27       75.98     38.52 o 
   4   0  14      534.46      505.91     48.99 o 
   6   0  14       97.99      159.41     31.18 o 
  -9   1  14        0.45        0.00     27.65 o 
  -8   1  14       79.85      104.95     30.33 o 
  -7   1  14        1.80        0.00     20.95 o 
  -6   1  14       76.37      112.36     28.62 o 
  -5   1  14       26.88        0.00     21.44 o 
  -4   1  14      270.22      230.34     34.64 o 
  -3   1  14       60.65      161.83     31.05 o 
  -2   1  14      906.51      842.13     76.70 o 
  -1   1  14      452.45      502.87     66.94 o 
   0   1  14      963.24      950.41     69.53 o 
   1   1  14       96.58      107.25     16.06 o 
   2   1  14      151.81      165.30     21.13 o 
   3   1  14       55.48       43.00     14.21 o 
   4   1  14       87.78      127.48     24.14 o 
   5   1  14       48.75       65.46     16.70 o 
   6   1  14      466.65      478.11     42.20 o 
   7   1  14       10.52        9.92     27.30 o 
   8   1  14       88.39       52.96     56.38 o 
  -9   2  14        0.90        0.00     28.08 o 
  -8   2  14        7.88        0.00     27.62 o 
  -7   2  14       18.41       25.57     24.61 o 
  -6   2  14      873.02      823.44     84.35 o 
  -5   2  14       18.43        9.25     22.44 o 
  -4   2  14      180.01      163.98     31.60 o 
  -3   2  14      206.15      179.66     32.28 o 
  -2   2  14        3.68        4.02     21.25 o 
  -1   2  14      303.05      319.72     29.49 o 
   0   2  14      350.09      342.46     29.34 o 
   1   2  14       77.83       76.18     14.61 o 
   2   2  14      217.55      191.14     20.34 o 
   3   2  14       12.61        0.00     11.89 o 
   4   2  14     1094.95     1010.63     53.34 o 
   5   2  14       16.33        0.00     16.73 o 
   6   2  14      233.71      302.48     34.57 o 
   7   2  14        0.23        0.00     24.99 o 
  -9   3  14        8.71        0.00     29.56 o 
  -8   3  14       12.26       15.73     27.23 o 
  -7   3  14      196.26      130.90     31.21 o 
  -6   3  14       27.90       67.93     28.82 o 
  -5   3  14      385.77      356.17     43.70 o 
  -4   3  14      145.78      173.74     32.73 o 
  -3   3  14        0.30       12.16     21.02 o 
  -2   3  14       20.15       59.70     33.67 o 
  -1   3  14      744.08      674.15     45.24 o 
   0   3  14      959.63      811.55     43.44 o 
   1   3  14      392.87      369.02     29.32 o 
   2   3  14      189.89      191.48     20.22 o 
   3   3  14        0.93        4.45     12.02 o 
   4   3  14       80.79      118.05     25.82 o 
   5   3  14      153.84      168.55     25.06 o 
   6   3  14      245.96      254.46     31.64 o 
   7   3  14      108.52      115.63     35.17 o 
  -9   4  14       16.86       26.66     24.47 o 
  -8   4  14       78.83      119.87     34.22 o 
  -7   4  14       28.44        0.00     36.35 o 
  -6   4  14      284.62      281.08     40.07 o 
  -5   4  14       64.71       68.91     20.60 o 
  -4   4  14      641.70      522.20     63.40 o 
  -3   4  14       38.04       31.94     22.10 o 
  -2   4  14      972.28     1156.77     83.98 o 
  -1   4  14      674.10      741.35     83.45 o 
   0   4  14       19.93       16.24     12.85 o 
   1   4  14       75.56      106.77     16.85 o 
   2   4  14       44.84       24.16     15.40 o 
   3   4  14        8.43       34.17     16.06 o 
   4   4  14      231.59      229.09     38.01 o 
   5   4  14       10.35        0.00     33.27 o 
   6   4  14       96.75      103.64     40.98 o 
   7   4  14      421.47      391.50     75.33 o 
  -9   5  14        7.93       13.36     22.10 o 
  -8   5  14        9.61       31.66     20.21 o 
  -7   5  14      126.18      161.64     28.71 o 
  -6   5  14       25.11       31.11     26.24 o 
  -5   5  14      409.09      351.82     45.70 o 
  -4   5  14       65.07       36.96     24.99 o 
  -3   5  14        1.41        0.96     22.11 o 
  -2   5  14       23.80       45.34     28.42 o 
  -1   5  14      365.17      469.71     37.28 o 
   0   5  14      485.96      493.90     55.57 o 
   1   5  14      928.99      810.33     44.48 o 
   2   5  14       40.78       57.96     15.67 o 
   3   5  14       88.53       86.25     20.64 o 
   4   5  14       31.75       21.47     37.37 o 
   5   5  14      280.76      491.95    249.79 o 
   6   5  14       59.99       63.79    257.21 o 
   7   5  14       21.68        0.00     42.12 o 
  -9   6  14       45.63       19.13     28.80 o 
  -8   6  14       19.63       12.81     26.17 o 
  -7   6  14        8.74        9.22     26.96 o 
  -6   6  14      112.53      127.05     24.24 o 
  -5   6  14        0.93       34.46     17.88 o 
  -4   6  14      307.06      480.29    112.60 o 
  -3   6  14       34.09       36.41     39.55 o 
  -2   6  14       44.21       24.93     22.32 o 
  -1   6  14      477.70      542.92     40.70 o 
   0   6  14      493.48      409.30     34.93 o 
   1   6  14      655.64      624.28     39.67 o 
   2   6  14      292.20      239.67     27.86 o 
   3   6  14      185.42      112.48     25.14 o 
   4   6  14       51.97       89.34     31.13 o 
   5   6  14       18.95       46.78     22.97 o 
   6   6  14       26.76       97.49    121.22 o 
   7   6  14      118.97       21.00     46.80 o 
  -8   7  14        2.31        0.00     20.76 o 
  -7   7  14      231.02      184.52     31.52 o 
  -6   7  14       89.81       94.22     23.71 o 
  -5   7  14      299.17      358.03     45.43 o 
  -4   7  14       36.36       11.83     24.44 o 
  -3   7  14        3.33        3.16     22.86 o 
  -2   7  14      254.82      199.84     32.24 o 
  -1   7  14       20.24       43.93     17.44 o 
   0   7  14      222.91      193.58     25.33 o 
   1   7  14      422.01      371.96     33.79 o 
   2   7  14        1.63       22.82     16.34 o 
   3   7  14       32.98       21.81     16.97 o 
   4   7  14        3.54        0.00     16.21 o 
   5   7  14      159.21      198.48     40.00 o 
   6   7  14        0.51        0.00     31.10 o 
   7   7  14        1.77       32.53     46.57 o 
  -8   8  14        5.02       13.13     32.81 o 
  -7   8  14       14.34        3.23     20.96 o 
  -6   8  14        7.40       27.52     21.17 o 
  -5   8  14      177.63      127.19     33.16 o 
  -4   8  14       39.47       14.04     23.81 o 
  -3   8  14      219.44      233.02     62.32 o 
  -2   8  14        0.21        0.00     25.62 o 
  -1   8  14      397.48      448.06     37.50 o 
   0   8  14        0.32       23.31     19.92 o 
   1   8  14      550.75      490.53     39.80 o 
   2   8  14      109.74       92.87     21.37 o 
   3   8  14       50.32       60.88     18.88 o 
   4   8  14        1.00        0.00     17.52 o 
   5   8  14       67.60       53.46     22.65 o 
   6   8  14        6.46        0.00     39.78 o 
  -8   9  14       12.60       72.36     42.63 o 
  -7   9  14      175.65      181.03     30.55 o 
  -6   9  14        0.95       28.73     22.32 o 
  -5   9  14       55.45       58.79     27.07 o 
  -4   9  14        3.97       10.62     23.38 o 
  -3   9  14       24.78        0.00     22.39 o 
  -2   9  14      154.85      176.58     41.95 o 
  -1   9  14        0.09        0.00     18.45 o 
   0   9  14        2.37        0.00     19.51 o 
   1   9  14      458.63      387.87     35.56 o 
   2   9  14        0.01        2.50     15.84 o 
   3   9  14      308.70      301.95     34.07 o 
   4   9  14       19.79       13.52     33.56 o 
   5   9  14      187.17      253.13     55.93 o 
   6   9  14        4.74        0.00     31.07 o 
  -7  10  14        2.51        0.00     27.74 o 
  -6  10  14       42.39       90.60     28.24 o 
  -5  10  14       16.99       23.87     30.93 o 
  -4  10  14       64.78        6.00     35.55 o 
  -3  10  14      278.07      366.46     45.63 o 
  -2  10  14       47.60       52.31     23.15 o 
  -1  10  14      226.79      276.12     37.17 o 
   0  10  14        0.49        9.85     25.80 o 
   1  10  14      443.02      376.89     35.97 o 
   2  10  14       11.92       40.85     19.24 o 
   3  10  14       74.58      109.62     24.42 o 
   4  10  14       95.96       70.04     30.42 o 
   5  10  14        9.99       29.16     28.87 o 
  -7  11  14       40.79        0.00     32.59 o 
  -6  11  14       14.11       72.36     43.83 o 
  -5  11  14      128.31      192.52     36.68 o 
  -4  11  14       18.21       15.38     26.97 o 
  -3  11  14      130.06      155.91     46.80 o 
  -2  11  14       10.42       87.33     26.42 o 
  -1  11  14       10.08       49.64     22.72 o 
   0  11  14        0.11        5.33     19.43 o 
   1  11  14       59.99       79.60     21.40 o 
   2  11  14       11.13       25.34     19.40 o 
   3  11  14      264.92      295.31     35.22 o 
   4  11  14        0.89        1.73     22.04 o 
   5  11  14      172.58       89.10     34.88 o 
  -6  12  14        3.85       41.89     44.06 o 
  -5  12  14        0.42        0.00     38.12 o 
  -4  12  14        7.79        0.00     31.84 o 
  -3  12  14      161.80      178.74     53.87 o 
  -2  12  14       33.29       48.74     40.98 o 
  -1  12  14      169.84      187.65     33.89 o 
   0  12  14        5.64       21.76     23.43 o 
   1  12  14       67.54       91.16     37.89 o 
   2  12  14       64.04       64.52     22.73 o 
   3  12  14        9.43       16.12     21.99 o 
   4  12  14       22.87       37.45     29.81 o 
  -3  13  14       98.26       74.88     44.06 o 
  -2  13  14      228.47      346.86     70.48 o 
  -1  13  14       91.02       41.74     28.93 o 
   0  13  14       60.61       83.64     48.62 o 
   1  13  14       47.48       63.78     29.15 o 
   2  13  14        0.39        0.00     25.16 o 
   3  13  14      121.05       90.26     36.86 o 
  -2  14  14       31.69       83.07     31.85 o 
  -1  14  14       51.00       96.13     31.24 o 
   0  14  14       46.77       45.41     30.59 o 
   1  14  14       41.13       49.68     32.07 o 
   2  14  14       87.11      146.17     30.86 o 
  -2  15  14       27.78        2.97     41.66 o 
  -1  15  14        4.53       15.91     32.16 o 
   0  15  14        7.68       13.35     32.30 o 
  -9   0  15       89.54      148.27     63.35 o 
  -7   0  15       36.22       26.59     36.98 o 
  -5   0  15      137.43       72.59     39.38 o 
  -3   0  15      497.13      379.17     64.03 o 
  -1   0  15      101.63       47.25     35.61 o 
   1   0  15      445.67      376.91     40.52 o 
   3   0  15      133.95       93.06     24.90 o 
   5   0  15      171.58      137.79     30.33 o 
   7   0  15      340.73      275.30     68.60 o 
  -9   1  15       40.39        0.00     35.63 o 
  -8   1  15        0.01       16.72     28.31 o 
  -7   1  15      330.49      392.82     49.58 o 
  -6   1  15      114.85       91.46     29.77 o 
  -5   1  15       39.18       69.14     26.56 o 
  -4   1  15       71.78       47.54     25.24 o 
  -3   1  15      168.57      178.92     33.61 o 
  -2   1  15       69.90       66.15     26.47 o 
  -1   1  15      540.11      506.51     59.47 o 
   0   1  15       37.99       63.52     33.59 o 
   1   1  15      419.64      466.48     32.43 o 
   2   1  15        3.22        0.00     11.63 o 
   3   1  15      197.06      210.03     22.93 o 
   4   1  15        0.03       12.37     13.99 o 
   5   1  15      184.63      238.79     31.76 o 
   6   1  15        4.64        4.12     20.16 o 
   7   1  15       21.65        0.00     33.62 o 
  -9   2  15        3.89       26.88     37.04 o 
  -8   2  15        0.58        0.00     26.09 o 
  -7   2  15       32.91       35.17     32.93 o 
  -6   2  15        9.59        0.00     22.47 o 
  -5   2  15      166.03      149.89     32.15 o 
  -4   2  15        0.11        1.50     22.23 o 
  -3   2  15      767.68      708.81     63.78 o 
  -2   2  15      363.39      411.04     65.29 o 
  -1   2  15      733.52      757.93     65.12 o 
   0   2  15      368.24      373.20     36.62 o 
   1   2  15      216.03      188.59     23.48 o 
   2   2  15       31.30       70.23     15.65 o 
   3   2  15        0.25        8.96     13.69 o 
   4   2  15        4.27        5.51     12.96 o 
   5   2  15      105.22      101.38     27.54 o 
   6   2  15        0.43       26.38     20.23 o 
   7   2  15      624.31      423.96    115.39 o 
  -9   3  15       14.06        0.00     36.02 o 
  -8   3  15       19.25        2.17     29.05 o 
  -7   3  15      162.56      201.93     91.94 o 
  -6   3  15       11.24        0.00     22.90 o 
  -5   3  15      175.57      113.26     31.55 o 
  -4   3  15      114.31       87.57     28.73 o 
  -3   3  15      103.90      106.71     29.22 o 
  -2   3  15        7.96       13.49     23.46 o 
  -1   3  15        3.73        3.30     21.78 o 
   0   3  15       36.30       45.35     30.95 o 
   1   3  15      320.44      416.91     36.66 o 
   2   3  15       12.43       11.04     12.90 o 
   3   3  15      739.10      810.29     70.66 o 
   4   3  15        9.34       19.99     17.25 o 
   5   3  15       52.42       71.23     21.62 o 
   6   3  15       40.11       23.91     29.28 o 
   7   3  15        0.41        0.00     45.20 o 
  -9   4  15        2.79        0.00     59.01 o 
  -8   4  15       15.53        0.00     21.06 o 
  -7   4  15        2.05       14.84     23.65 o 
  -6   4  15      358.54      363.17     38.87 o 
  -5   4  15        4.34        1.47     23.97 o 
  -4   4  15       94.18       62.26     38.35 o 
  -3   4  15      641.53      684.57     62.55 o 
  -2   4  15      157.48      246.04     37.65 o 
  -1   4  15      211.57      156.29     31.02 o 
   0   4  15      559.58      562.65     74.37 o 
   1   4  15       13.12       15.55     13.86 o 
   2   4  15       86.88       99.71     20.22 o 
   3   4  15       82.02      112.81     30.53 o 
   4   4  15      269.27      305.82     63.18 o 
   5   4  15      188.48      187.72     33.83 o 
   6   4  15        8.94       11.56     24.16 o 
   7   4  15      268.66      266.63     69.85 o 
  -8   5  15       11.55       43.49     22.73 o 
  -7   5  15      101.63      143.66     30.01 o 
  -6   5  15        0.15       22.18     21.81 o 
  -5   5  15      217.14      344.69     54.96 o 
  -4   5  15      226.23      288.68     41.22 o 
  -3   5  15       68.62       94.08     29.74 o 
  -2   5  15       72.64       88.72     42.29 o 
  -1   5  15        2.18        0.00     20.50 o 
   0   5  15      325.20      285.50     30.29 o 
   1   5  15      175.37      167.03     20.84 o 
   2   5  15       60.24      102.54     37.97 o 
   3   5  15      177.62      190.11     30.98 o 
   4   5  15        6.27        0.81     19.43 o 
   5   5  15        2.56        9.07     22.32 o 
   6   5  15       58.29       51.48     45.08 o 
  -8   6  15       66.08       41.68     23.62 o 
  -7   6  15        0.36        0.00     20.28 o 
  -6   6  15      295.94      339.91     45.99 o 
  -5   6  15       22.73       30.83     36.81 o 
  -4   6  15       17.83        3.80     25.00 o 
  -3   6  15      384.58      331.28     43.49 o 
  -2   6  15       12.09       19.15     23.77 o 
  -1   6  15      329.52      343.76    108.09 o 
   0   6  15      492.75      550.25     46.57 o 
   1   6  15        9.12       26.88     16.55 o 
   2   6  15      504.18      465.47     61.74 o 
   3   6  15        6.74       12.80     17.22 o 
   4   6  15      132.77      173.97     28.34 o 
   5   6  15       10.65        0.00     42.01 o 
   6   6  15        0.22       18.73     52.16 o 
  -8   7  15        2.88       29.53     21.69 o 
  -7   7  15        1.93       24.68     25.38 o 
  -6   7  15       13.55       42.06     28.02 o 
  -5   7  15        0.59       13.08     34.18 o 
  -4   7  15       25.50       25.97     26.09 o 
  -3   7  15        0.19        0.00     22.85 o 
  -2   7  15      102.41       71.09     28.16 o 
  -1   7  15      152.60      171.99     43.50 o 
   0   7  15      322.85      342.62     76.38 o 
   1   7  15      141.78      174.17     34.70 o 
   2   7  15        0.09        7.22     16.83 o 
   3   7  15       36.72       84.15     22.75 o 
   4   7  15       43.26       80.68     28.08 o 
   5   7  15        9.19       32.98     23.34 o 
   6   7  15      101.40      102.97     45.21 o 
  -7   8  15        0.02        0.00     31.00 o 
  -6   8  15      462.71      488.53     56.46 o 
  -5   8  15       20.90       15.47     28.25 o 
  -4   8  15       20.07        0.00     23.84 o 
  -3   8  15        7.34        0.00     21.58 o 
  -2   8  15        0.13        0.00     22.20 o 
  -1   8  15       71.68       70.05     20.90 o 
   0   8  15      457.32      451.94     58.27 o 
   1   8  15       28.92       33.19     26.99 o 
   2   8  15      473.91      545.78     45.34 o 
   3   8  15       19.96        0.00     17.93 o 
   4   8  15      125.58      125.28     27.12 o 
   5   8  15        5.83       17.11     23.22 o 
   6   8  15       22.27       69.17     69.62 o 
  -7   9  15        1.01        0.00     43.09 o 
  -6   9  15       64.57       32.51     82.86 o 
  -5   9  15       26.57       79.96     39.21 o 
  -4   9  15      114.66      111.24     33.62 o 
  -3   9  15        0.13        5.39     28.99 o 
  -2   9  15      255.77      291.02     83.78 o 
  -1   9  15        0.69        0.00     21.10 o 
   0   9  15      260.02      356.76     42.60 o 
   1   9  15        3.11        2.78     20.51 o 
   2   9  15       60.26       68.39     23.78 o 
   3   9  15        3.71        0.00     18.34 o 
   4   9  15        3.78        6.77     20.16 o 
   5   9  15        4.33       23.88     23.68 o 
  -6  10  15       63.22       54.70     84.29 o 
  -5  10  15       74.48       45.73     37.78 o 
  -4  10  15        9.10        0.53     27.20 o 
  -3  10  15        0.02       14.61     25.73 o 
  -2  10  15        4.02       23.17     34.36 o 
  -1  10  15        0.54        2.31     21.79 o 
   0  10  15      192.18      198.46     34.16 o 
   1  10  15        4.51       27.91     23.43 o 
   2  10  15      357.53      344.62     36.98 o 
   3  10  15       64.81       86.62     25.64 o 
   4  10  15       56.89       73.36     23.94 o 
   5  10  15        0.70       34.61     33.20 o 
  -6  11  15       14.90        1.37     39.49 o 
  -5  11  15        1.48        9.49     28.99 o 
  -4  11  15       27.54       39.74     31.74 o 
  -3  11  15        8.97        0.00     35.84 o 
  -2  11  15      278.47      382.82     70.31 o 
  -1  11  15        0.11        0.00     22.66 o 
   0  11  15       81.31      143.97     31.78 o 
   1  11  15        9.78        2.41     22.48 o 
   2  11  15        3.28        6.02     20.08 o 
   3  11  15       23.13        6.23     22.46 o 
   4  11  15        8.30        0.00     23.76 o 
  -5  12  15        7.09        0.00     40.29 o 
  -4  12  15       92.33      146.44     55.24 o 
  -3  12  15       98.54       24.20     41.20 o 
  -2  12  15        3.45       62.89     43.37 o 
  -1  12  15      172.30      198.19     35.98 o 
   0  12  15       28.27       29.29     26.08 o 
   1  12  15        1.72        0.00     29.16 o 
   2  12  15      165.57      158.18     29.37 o 
   3  12  15       17.02       19.00     25.72 o 
  -3  13  15       16.96       14.84     44.17 o 
  -2  13  15       39.69       39.83     48.28 o 
  -1  13  15        1.44       23.74     29.50 o 
   0  13  15        5.07       24.31     28.17 o 
   1  13  15       48.89      120.33     35.77 o 
   2  13  15        1.11        0.00     38.29 o 
  -2  14  15        3.16       45.54     50.45 o 
  -1  14  15       72.74      103.32     53.53 o 
   0  14  15       66.95       50.88     35.08 o 
  -8   0  16       74.92      101.58     55.13 o 
  -6   0  16      100.44      145.30     50.68 o 
  -4   0  16        5.67        0.00     34.01 o 
  -2   0  16      272.80      231.59     53.42 o 
   0   0  16      539.16      571.04     78.53 o 
   2   0  16      288.13      274.57     36.30 o 
   4   0  16      328.86      341.18     42.33 o 
   6   0  16        2.46       13.13     45.08 o 
  -8   1  16        2.19        0.00     57.41 o 
  -7   1  16        7.41        2.03     26.26 o 
  -6   1  16      222.82      202.66    118.99 o 
  -5   1  16       28.35       26.51     25.95 o 
  -4   1  16      611.37      679.98     65.56 o 
  -3   1  16        6.84        0.00     22.88 o 
  -2   1  16       28.58       39.01     26.20 o 
  -1   1  16        7.08        0.00     25.57 o 
   0   1  16      125.75      104.07     30.19 o 
   1   1  16       59.50       81.14     22.77 o 
   2   1  16      146.01      125.13     23.85 o 
   3   1  16        4.19       37.13     15.73 o 
   4   1  16       56.35       47.30     17.12 o 
   5   1  16        1.72        0.00     22.13 o 
   6   1  16      349.30      330.15     39.08 o 
  -8   2  16       74.56       68.45     38.40 o 
  -7   2  16        2.82        0.00     29.11 o 
  -6   2  16       96.99      126.35     34.45 o 
  -5   2  16      155.30      151.25     34.29 o 
  -4   2  16        0.07        0.00     24.28 o 
  -3   2  16       32.86       26.32     50.73 o 
  -2   2  16        2.21        0.00     21.97 o 
  -1   2  16       68.99       83.58     29.37 o 
   0   2  16      698.88      820.18     77.44 o 
   1   2  16        3.04        0.00     13.28 o 
   2   2  16      442.23      433.96     32.52 o 
   3   2  16        6.47        7.95     14.81 o 
   4   2  16      377.46      332.64     42.96 o 
   5   2  16        0.21        0.00     18.43 o 
   6   2  16        0.43        2.52     22.02 o 
  -8   3  16        0.20        0.00     33.83 o 
  -7   3  16       33.41       29.57     28.33 o 
  -6   3  16      167.18      141.01     74.76 o 
  -5   3  16        1.17       28.61     27.24 o 
  -4   3  16      306.76      387.24     48.02 o 
  -3   3  16        1.35       12.76     23.46 o 
  -2   3  16       62.85       57.22     28.82 o 
  -1   3  16        7.87        0.00     21.71 o 
   0   3  16      144.34      170.46     82.47 o 
   1   3  16      144.95      169.56     21.14 o 
   2   3  16      175.69      147.22     20.32 o 
   3   3  16       47.87       57.15     20.79 o 
   4   3  16       77.83       94.60     29.62 o 
   5   3  16        2.20       29.31     20.55 o 
   6   3  16      109.70       80.90     33.47 o 
  -8   4  16       34.11       34.20     22.95 o 
  -7   4  16       10.00        0.00     25.29 o 
  -6   4  16      160.67      149.32     35.68 o 
  -5   4  16       92.32       77.25     51.93 o 
  -4   4  16       59.83       39.90     27.85 o 
  -3   4  16       67.45      112.37     31.14 o 
  -2   4  16      116.48      120.39     32.05 o 
  -1   4  16       27.63        4.54     22.97 o 
   0   4  16      269.07      343.08     33.52 o 
   1   4  16        0.83        0.00     14.28 o 
   2   4  16      187.12      182.86     23.31 o 
   3   4  16        0.52       49.69     23.41 o 
   4   4  16       22.53       34.37     23.80 o 
   5   4  16       20.30       25.63     26.01 o 
   6   4  16        0.04        0.00     24.08 o 
  -8   5  16        5.57       25.51     22.02 o 
  -7   5  16       60.41       66.20     32.77 o 
  -6   5  16       36.55       35.44     69.74 o 
  -5   5  16       12.53       15.68     26.69 o 
  -4   5  16       72.27       50.28     37.72 o 
  -3   5  16        2.78       21.71     26.45 o 
  -2   5  16       45.71       48.65     27.49 o 
  -1   5  16      273.32      302.49     79.61 o 
   0   5  16       89.50      106.86     22.56 o 
   1   5  16      228.77      279.53     30.93 o 
   2   5  16      153.50      118.04     23.94 o 
   3   5  16      242.55      303.01     41.80 o 
   4   5  16      231.27      268.66     36.23 o 
   5   5  16        1.80       15.54     72.56 o 
   6   5  16       55.86       51.31     29.37 o 
  -7   6  16        7.68        0.00     28.78 o 
  -6   6  16       65.60       59.25     30.23 o 
  -5   6  16      220.49      145.20     36.22 o 
  -4   6  16       36.26       76.25     34.70 o 
  -3   6  16      265.95      317.06     45.77 o 
  -2   6  16       49.47        8.08     56.56 o 
  -1   6  16       22.16       38.52     26.30 o 
   0   6  16      291.80      334.77     34.23 o 
   1   6  16        3.59        0.00     19.63 o 
   2   6  16       67.25       70.06     21.28 o 
   3   6  16       84.42       96.97     24.12 o 
   4   6  16        0.62        3.75     21.06 o 
   5   6  16       71.66       81.04     34.65 o 
  -7   7  16       57.22       37.30     88.63 o 
  -6   7  16        1.91        0.00     30.51 o 
  -5   7  16      126.72      143.29     36.53 o 
  -4   7  16       65.41       50.68     30.58 o 
  -3   7  16        0.98       25.39     26.65 o 
  -2   7  16      149.69      202.33     45.71 o 
  -1   7  16      167.23      171.29     34.98 o 
   0   7  16       88.58       40.67     24.94 o 
   1   7  16      268.85      220.49     35.17 o 
   2   7  16       29.75       60.79     21.04 o 
   3   7  16      163.95      162.44     32.36 o 
   4   7  16        5.92       11.29     24.18 o 
   5   7  16        1.07       29.90     24.02 o 
  -7   8  16        9.64       20.39     31.03 o 
  -6   8  16        1.30        2.35     29.52 o 
  -5   8  16      236.33      163.99     44.00 o 
  -4   8  16        0.29        2.76     26.91 o 
  -3   8  16      214.04      313.87     54.16 o 
  -2   8  16       52.40       40.35     28.41 o 
  -1   8  16      209.66      220.06     54.56 o 
   0   8  16       70.19       81.54     26.59 o 
   1   8  16        0.44        0.00     21.56 o 
   2   8  16       12.95        0.17     18.10 o 
   3   8  16       52.25       37.97     22.90 o 
   4   8  16        4.70        1.55     21.19 o 
   5   8  16      136.28      185.91     33.11 o 
  -6   9  16        0.03       20.09     30.63 o 
  -5   9  16       33.25       37.31     31.38 o 
  -4   9  16       28.90       18.83     28.33 o 
  -3   9  16        7.76        1.87     25.91 o 
  -2   9  16        1.11       59.01     40.75 o 
  -1   9  16      174.31      102.04     45.31 o 
   0   9  16       49.50       81.06     26.96 o 
   1   9  16      343.25      344.08     44.32 o 
   2   9  16       42.18       42.08     20.86 o 
   3   9  16      235.60      239.40     47.36 o 
   4   9  16        0.99        0.00     19.21 o 
  -6  10  16        2.55        0.00     38.46 o 
  -5  10  16       88.84      128.92     38.45 o 
  -4  10  16        2.93        0.00     49.19 o 
  -3  10  16      204.98      263.66     63.69 o 
  -2  10  16        0.10        0.00     39.26 o 
  -1  10  16      146.10      111.40     47.48 o 
   0  10  16       19.30       10.00     37.84 o 
   1  10  16       12.93       50.91     49.14 o 
   2  10  16        5.09       25.87     27.98 o 
   3  10  16        4.38        0.00     23.24 o 
   4  10  16        1.65        0.00     27.81 o 
  -5  11  16        1.07        3.29     34.07 o 
  -4  11  16       37.10       77.84     50.91 o 
  -3  11  16       13.28        0.00     40.63 o 
  -2  11  16       36.03       21.57     42.69 o 
  -1  11  16       50.76       77.61     47.60 o 
   0  11  16        0.62       10.21     25.39 o 
   1  11  16      209.89      233.98     71.28 o 
   2  11  16       38.56       18.53     32.44 o 
   3  11  16       26.72        0.00     27.64 o 
  -4  12  16       21.83       47.48     57.87 o 
  -3  12  16       36.19       57.07     53.99 o 
  -2  12  16       16.59       31.16     48.39 o 
  -1  12  16       66.98       85.03     53.19 o 
   0  12  16       35.27        7.73     29.26 o 
   1  12  16        0.35       42.65     32.74 o 
   2  12  16       17.32        0.00     39.15 o 
  -2  13  16       36.18        0.00     49.88 o 
  -1  13  16        0.83       38.35     56.27 o 
   0  13  16       20.72       30.49     35.33 o 
  -7   0  17        9.91       27.74     45.31 o 
  -5   0  17      665.52      631.64     92.79 o 
  -3   0  17      216.19      134.91     50.22 o 
  -1   0  17      546.22      467.40     75.79 o 
   1   0  17      165.63      143.70     46.00 o 
   3   0  17      285.87      229.35     35.41 o 
   5   0  17      440.51      462.03     80.92 o 
  -7   1  17       32.65       75.51     35.73 o 
  -6   1  17       27.93       12.72     26.09 o 
  -5   1  17        0.92        0.00     27.93 o 
  -4   1  17       44.94       28.75     28.60 o 
  -3   1  17       91.77       44.27     27.87 o 
  -2   1  17      165.91      217.99     38.42 o 
  -1   1  17       20.35       14.13     27.16 o 
   0   1  17        4.64        8.07     23.82 o 
   1   1  17      368.08      335.63     43.69 o 
   2   1  17        0.58       18.09     15.67 o 
   3   1  17      389.67      395.07     32.52 o 
   4   1  17        0.09       28.28     17.18 o 
   5   1  17        3.63        0.00     21.51 o 
  -7   2  17       36.46        0.00     30.89 o 
  -6   2  17        5.61       30.87     29.91 o 
  -5   2  17      354.28      413.56     51.93 o 
  -4   2  17       20.28       27.42     28.85 o 
  -3   2  17      272.31      216.34     41.72 o 
  -2   2  17       11.64        9.62     43.60 o 
  -1   2  17       41.52       27.49     26.23 o 
   0   2  17      365.54      442.14     51.26 o 
   1   2  17       43.16       42.48     19.14 o 
   2   2  17       61.24       68.08     18.15 o 
   3   2  17      186.32      198.43     24.47 o 
   4   2  17        2.18       13.89     22.69 o 
   5   2  17      152.51      142.46     30.30 o 
  -7   3  17       52.98       29.30     32.24 o 
  -6   3  17       18.80       54.38     34.30 o 
  -5   3  17        3.78       12.50     27.68 o 
  -4   3  17       23.36        5.96     26.41 o 
  -3   3  17       15.52        0.00     25.38 o 
  -2   3  17       63.90       51.64     50.51 o 
  -1   3  17        2.19        0.00     24.22 o 
   0   3  17       65.27       33.79     38.01 o 
   1   3  17      213.27      313.05     43.99 o 
   2   3  17      116.22       95.88     18.86 o 
   3   3  17       48.42       43.49     28.84 o 
   4   3  17        8.35        1.48     19.77 o 
   5   3  17        1.00        0.00     21.84 o 
  -7   4  17       10.68        1.73     31.88 o 
  -6   4  17        2.56       12.61     27.81 o 
  -5   4  17      169.04      223.76     41.05 o 
  -4   4  17       11.90        7.41     50.51 o 
  -3   4  17      221.96      201.35     39.64 o 
  -2   4  17       29.75        0.00     31.05 o 
  -1   4  17      201.54      243.61     39.69 o 
   0   4  17        0.95       10.93     44.23 o 
   1   4  17      186.12      132.14     45.67 o 
   2   4  17      171.52      156.81     27.90 o 
   3   4  17      144.81      190.78     31.09 o 
   4   4  17        0.18        0.00     23.70 o 
   5   4  17       94.66      111.08     33.47 o 
  -7   5  17       33.31       45.95     31.75 o 
  -6   5  17       79.62       67.82     32.87 o 
  -5   5  17        2.76        0.00     26.35 o 
  -4   5  17      112.15      154.71     75.39 o 
  -3   5  17        0.41        0.00     25.61 o 
  -2   5  17        0.84       32.67     36.98 o 
  -1   5  17      278.35      336.68     45.41 o 
   0   5  17       17.35        7.13     26.54 o 
   1   5  17      100.29      156.93     50.62 o 
   2   5  17       99.92       70.51     22.67 o 
   3   5  17        4.53       14.58     20.77 o 
   4   5  17        1.71       31.26     23.54 o 
   5   5  17        1.04       34.40    118.25 o 
  -7   6  17        5.18       29.90     57.41 o 
  -6   6  17        1.01       33.18     31.76 o 
  -5   6  17       56.96       64.77     33.14 o 
  -4   6  17        4.30        0.00     28.69 o 
  -3   6  17      195.34      170.31     71.96 o 
  -2   6  17      261.28      197.77     38.74 o 
  -1   6  17       50.46      105.18     31.03 o 
   0   6  17      119.49      207.36     41.72 o 
   1   6  17        3.74       24.12     23.80 o 
   2   6  17      164.68      190.03     68.77 o 
   3   6  17       25.33        0.00     19.85 o 
   4   6  17        3.00        3.99     22.32 o 
  -6   7  17       38.98       75.70     41.20 o 
  -5   7  17       24.67        6.48     33.50 o 
  -4   7  17      253.08      266.54     56.44 o 
  -3   7  17       53.84       81.34     33.38 o 
  -2   7  17       48.08       37.63     29.14 o 
  -1   7  17      109.52      130.42     33.90 o 
   0   7  17        3.39        0.00     36.41 o 
   1   7  17      102.58       84.76     27.72 o 
   2   7  17       66.07       42.99     58.50 o 
   3   7  17       21.57       17.90     21.79 o 
   4   7  17      183.02      207.66     51.04 o 
  -6   8  17       15.40       37.18     32.96 o 
  -5   8  17        0.43       26.82     31.02 o 
  -4   8  17        0.47        0.00     36.47 o 
  -3   8  17       34.24       19.56     33.84 o 
  -2   8  17      221.15      244.08     43.09 o 
  -1   8  17        0.49       14.50     40.41 o 
   0   8  17      299.74      202.82     58.32 o 
   1   8  17        0.45       27.90     25.69 o 
   2   8  17      219.44      315.98     44.34 o 
   3   8  17        1.33        0.72     19.89 o 
  -5   9  17       20.88       10.14     32.47 o 
  -4   9  17      225.91      277.00     77.73 o 
  -3   9  17        4.30       11.12     30.03 o 
  -2   9  17       47.36       18.60     44.40 o 
  -1   9  17        1.26        0.00     41.32 o 
   0   9  17       29.08      106.26     50.45 o 
   1   9  17        0.40        0.00     24.35 o 
   2   9  17       30.94       79.76     32.72 o 
   3   9  17        0.01        7.13     21.10 o 
  -4  10  17       27.61       34.71     36.20 o 
  -3  10  17        3.78       33.10     45.66 o 
  -2  10  17       76.51       88.12     55.36 o 
  -1  10  17        7.57       37.55     49.76 o 
   0  10  17      299.80      379.86     61.98 o 
   1  10  17       30.96       12.46     49.76 o 
   2  10  17       86.93       62.62     36.66 o 
  -3  11  17        3.29       23.63     54.44 o 
  -2  11  17       24.77      133.20     57.64 o 
  -1  11  17       46.21       68.60     55.24 o 
   0  11  17        1.35        8.41     30.24 o 
   1  11  17       10.18        9.94     33.44 o 
  -6   0  18        7.62       14.38     49.08 o 
  -4   0  18       62.19        0.23     37.78 o 
  -2   0  18      227.11      269.37     61.41 o 
   0   0  18      749.04      732.54     97.02 o 
   2   0  18      177.79      185.07     69.23 o 
   4   0  18        7.62       36.72     36.75 o 
  -6   1  18      165.95      178.99     43.14 o 
  -5   1  18        2.95       16.65     48.57 o 
  -4   1  18       58.94       16.40     27.64 o 
  -3   1  18       24.31       15.37     38.24 o 
  -2   1  18       67.83       36.44     40.52 o 
  -1   1  18      247.44      279.19     62.21 o 
   0   1  18        0.31       21.80     51.13 o 
   1   1  18       41.94       78.53     28.63 o 
   2   1  18      336.71      411.43     40.05 o 
   3   1  18        1.31        3.14     16.82 o 
   4   1  18      420.18      401.53     42.00 o 
  -6   2  18        0.34        0.00     28.96 o 
  -5   2  18      108.92       95.40     74.70 o 
  -4   2  18       46.33       64.68     34.50 o 
  -3   2  18        8.75       25.10     28.69 o 
  -2   2  18      167.38      188.27     39.04 o 
  -1   2  18      163.07      215.04     66.54 o 
   0   2  18       47.26       80.63     30.82 o 
   1   2  18       50.69       44.18     27.87 o 
   2   2  18      101.18      123.30     25.31 o 
   3   2  18       17.05       13.62     18.02 o 
   4   2  18        0.02        4.28     21.97 o 
  -6   3  18       63.94       72.28     35.45 o 
  -5   3  18       13.61        9.88     29.55 o 
  -4   3  18       70.11       96.22     50.45 o 
  -3   3  18      101.96       92.74     33.45 o 
  -2   3  18       51.44       58.51     30.95 o 
  -1   3  18       31.31       84.77     31.98 o 
   0   3  18       32.13       43.01     27.40 o 
   1   3  18        8.06       17.91     26.24 o 
   2   3  18      155.75      135.86     25.66 o 
   3   3  18       13.45       17.72     30.42 o 
   4   3  18       52.51       99.30     31.87 o 
  -6   4  18        0.27        0.00     26.15 o 
  -5   4  18       36.89       47.62     33.50 o 
  -4   4  18        3.88       24.55     51.36 o 
  -3   4  18       11.24       42.90     32.90 o 
  -2   4  18      173.62      131.93     34.81 o 
  -1   4  18       90.80       63.79     58.84 o 
   0   4  18       15.69       13.23     26.50 o 
   1   4  18       76.65      102.33     32.10 o 
   2   4  18       11.24        0.00     21.01 o 
   3   4  18        9.47       64.65     25.67 o 
   4   4  18        5.94       49.52     55.04 o 
  -6   5  18        9.04       22.62     30.75 o 
  -5   5  18       44.42       18.87     56.61 o 
  -4   5  18       94.17       93.86     46.28 o 
  -3   5  18       91.94       87.47     35.65 o 
  -2   5  18        3.14        0.00     33.61 o 
  -1   5  18       32.54       55.00     34.70 o 
   0   5  18      205.71      271.76     71.17 o 
   1   5  18       60.42       52.50     37.78 o 
   2   5  18       48.24       76.27     28.80 o 
   3   5  18        4.15       16.95     22.81 o 
   4   5  18      101.92       82.44     37.15 o 
  -5   6  18       77.52       61.13     41.49 o 
  -4   6  18        1.74       11.78     41.89 o 
  -3   6  18       22.25       11.21     31.13 o 
  -2   6  18      121.65      127.08     37.28 o 
  -1   6  18       10.68        0.00     26.01 o 
   0   6  18       24.97       35.04     38.01 o 
   1   6  18       64.22       67.57     41.43 o 
   2   6  18        0.40        0.00     23.74 o 
   3   6  18      107.63      128.33     33.77 o 
  -5   7  18        5.78        8.77     33.63 o 
  -4   7  18       83.14      120.40     74.88 o 
  -3   7  18      125.39       66.09     32.99 o 
  -2   7  18        1.10        0.00     29.79 o 
  -1   7  18       51.09       13.01     44.97 o 
   0   7  18        9.93       40.75     46.57 o 
   1   7  18       82.27       76.71     34.47 o 
   2   7  18        1.11       54.47     27.49 o 
   3   7  18        5.61        0.00     43.49 o 
  -4   8  18        0.16       23.90     34.14 o 
  -3   8  18       17.19       38.60     33.22 o 
  -2   8  18        5.17        0.00     44.86 o 
  -1   8  18        9.81        3.88     49.76 o 
   0   8  18      174.02      132.06     60.95 o 
   1   8  18       63.59       87.36     35.38 o 
   2   8  18        0.22        0.70     23.16 o 
  -3   9  18       40.74       23.86     56.50 o 
  -2   9  18        3.19       19.52     52.16 o 
  -1   9  18      106.11       46.80     56.27 o 
   0   9  18       24.98      126.12     56.96 o 
   1   9  18      180.38      215.27     58.44 o 
  -2  10  18       16.15       25.11     55.01 o 
  -1  10  18       25.17       79.78     60.95 o 
  -5   0  19       55.85      128.98     47.60 o 
  -3   0  19       46.65       97.93     50.45 o 
  -1   0  19       11.22       95.31     45.88 o 
   1   0  19      229.75      378.26     69.85 o 
   3   0  19      309.69      333.71     45.76 o 
  -5   1  19       65.95      117.72     34.98 o 
  -4   1  19       30.29        0.00     26.07 o 
  -3   1  19      114.55      129.78     36.08 o 
  -2   1  19        1.76       44.50     29.97 o 
  -1   1  19       44.44       41.27     30.31 o 
   0   1  19       49.51       75.92     31.38 o 
   1   1  19      262.24      301.27     44.34 o 
   2   1  19        0.52       28.83     47.14 o 
   3   1  19       83.13      103.28     23.51 o 
  -5   2  19       37.47       27.59     32.93 o 
  -4   2  19       51.04        0.00     54.96 o 
  -3   2  19       28.22       30.88     31.55 o 
  -2   2  19       34.62      114.76     34.48 o 
  -1   2  19       11.92       12.10     28.81 o 
   0   2  19       47.63       46.51     29.29 o 
   1   2  19      265.81      297.26     43.26 o 
   2   2  19        0.48       46.00     28.68 o 
   3   2  19      183.87      148.27     32.74 o 
  -5   3  19       18.09       19.05     31.54 o 
  -4   3  19       16.20       86.36     38.24 o 
  -3   3  19      147.73      166.26     38.84 o 
  -2   3  19       10.55       25.94     30.54 o 
  -1   3  19       89.47      108.39     48.28 o 
   0   3  19       18.15       56.86     77.44 o 
   1   3  19       22.99        0.00     27.20 o 
   2   3  19        2.94        0.00     35.50 o 
   3   3  19        1.26        8.43     24.99 o 
  -5   4  19       28.63       71.60     36.00 o 
  -4   4  19      154.37      187.24     45.43 o 
  -3   4  19        0.86        8.76     31.89 o 
  -2   4  19      166.71      203.40     66.77 o 
  -1   4  19       16.12       13.52     30.03 o 
   0   4  19       87.93      128.17     34.93 o 
   1   4  19      101.94       87.77     44.74 o 
   2   4  19        0.81       13.24     38.81 o 
  -4   5  19        3.48       31.15     35.99 o 
  -3   5  19      112.24      105.89     40.42 o 
  -2   5  19        0.09        0.21     31.66 o 
  -1   5  19        3.08        0.00     37.72 o 
   0   5  19        5.80       32.48     29.53 o 
   1   5  19        0.38       50.91     37.10 o 
   2   5  19       36.09       18.38     25.42 o 
  -4   6  19       62.19       65.44     36.68 o 
  -3   6  19       15.34        0.00     32.27 o 
  -2   6  19      111.32      141.21     65.69 o 
  -1   6  19       11.24        0.00     34.14 o 
   0   6  19       30.45       67.11     39.15 o 
   1   6  19       22.20       28.99     33.33 o 
  -3   7  19       27.52       14.96     36.87 o 
  -2   7  19        0.19        5.74     47.88 o 
  -1   7  19        0.24        0.00     48.51 o 
   0   7  19        3.16       28.08     54.44 o 
  -2   0  20      171.41      166.87     57.64 o 
   0   0  20      158.72      120.19     49.19 o 
  -3   1  20       10.64       86.66     41.60 o 
  -2   1  20       15.95       37.68     30.26 o 
  -1   1  20        2.27       20.38     29.89 o 
   0   1  20       33.47       69.77     31.55 o 
   1   1  20       34.56       38.46     29.06 o 
  -3   2  20        2.35        4.17     41.38 o 
  -2   2  20      111.02      157.04     37.24 o 
  -1   2  20        0.18       32.18     29.52 o 
   0   2  20       44.49       36.60     53.93 o 
   1   2  20        4.73       29.49     37.61 o 
  -3   3  20       50.47       16.55     37.89 o 
  -2   3  20       42.70       64.14     30.71 o 
  -1   3  20        4.58       23.50     27.77 o 
   0   3  20      184.81      204.16     38.45 o 
  -2   4  20       39.32       15.64     47.14 o 
  -1   4  20      138.19      180.46     38.45 o 
   0   4  20        9.00        0.00     41.66 o 
                                                 
